# Supplementary material for: Profile of whole blood gene expression following immune stimulation in a wild passerine
Source: BMC Genomics. 2014 Jun 27;15(1):533. doi: 10.1186/1471-2164-15-533 (PMC4092216; doi:10.1186/1471-2164-15-533)
Supplement: Supplementary file 1 — Additional file 1: Table S1: Full list of annotated transcripts, expression values, test statistics and fold changes. RPKM values for both treatment groups are given with SD. For each assembled contig annotation with both Uniprot-Swissprot and NCBI- non-redundant database is shown if present. Not all contigs had a match in both databases. (XLSX 6 MB) [file 12864_2014_6218_MOESM1_ESM.xlsx]

## Sheet: Suplementary_table_S1_new
Contig			Uniprot-Swissprot (best match)						NCBI nr (best match)					RPKM						Baggerley's test
GenBank accession (TSA)	identifier	empty	Accession	Gene Name	Protein name	identity (%)	log(e-value)	empty	DBID	giID	identity (%)	log(e-value)	empty	Mean LPS	LPS SD	Mean Saline	Saline SD	empty	Fold Change	Test statistic	p-value
GBCG01063429	comp195513_c0_seq1								XP_004450492.1	488517029	92.9825	-22.09		75.5441	151.088	0.0259233	0.0518465		2914.14	0.999665	0.317473
GBCG01055413	comp189941_c1_seq1		Q92080	NARE	Erythroblast NAD(P)(+)--arginine ADP-ribosyltransferase (EC 2.4.2.31) (Mono(ADP-ribosyl)transferase)	42.8571	-18.67		XP_005497031.1	542183766	76.378	-52.27		2.10262	4.20524	0.00940353	0.0188071		223.599	0.995626	0.319432
GBCG01063988	comp279577_c0_seq1		P46158	GLL2	Gallinacin-2 (Gal-2) (Beta-defensin 2)	90.9091	-25.19		XP_005425005.1	543271538	95.4545	-31.84		4.74613	2.30099	0.0214753	0.025188		221.004	21.3631	0
GBCG01000201	comp54866_c1_seq1								ETE64987.1	565312398	95.6522	-3.26		1.37685	1.56248	0.0251477	0.0502955		54.7503	1.73095	0.0834608
GBCG01063705	comp226894_c0_seq1		P02701	AVID	Avidin	70.073	-49.2		XP_005428430.1	543281724	94.2857	-69.13		12.2811	5.00829	0.230591	0.282298		53.2591	4.77149	1.82871e-06
GBCG01045483	comp189623_c45_seq1		Q9UJ14	GGT7	Gamma-glutamyltransferase 7 (GGT 7) (EC 2.3.2.2) (Gamma-glutamyltransferase-like 3) (Gamma-glutamyltransferase-like 5) (Gamma-glutamyltranspeptidase 7) (Glutathione hydrolase 7) (EC 3.4.19.13) [Cleaved into: Gamma-glutamyltransferase 7 heavy chain; Gamma-	56.1798	-17.46		XP_005428453.1	543281794	89.7727	-34.16		2.32376	4.57873	0.0616603	0.123321		37.6865	0.987785	0.323258
GBCG01063067	comp190151_c6_seq1		P08548	LIN1	LINE-1 reverse transcriptase homolog (EC 2.7.7.49)	74.6835	-28.83		WP_001897351.1	487823885	98.7342	-36.25		0.691217	1.28845	0.0186916	0.0373832		36.9801	1.03588	0.30026
GBCG01058043	comp190021_c14_seq1		Q5R5R4	RUFY2	RUN and FYVE domain-containing protein 2	92.6829	-36.01		XP_005235206.1	529430804	100	-36.82		0.711825	0.929483	0.0204961	0.0409923		34.7297	1.48721	0.136959
GBCG01046252	comp189655_c29_seq1		P02740	SAA	Serum amyloid A protein (SAA)	73.4848	-50.52		XP_005046903.1	524998283	87.9433	-69.2		16.0858	8.28078	0.561793	0.258902		28.633	3.75403	0.000174017
GBCG01055729	comp189952_c9_seq1		Q5ZKD5	RRP12	RRP12-like protein	90.4762	-39.04		XP_005417405.1	543249740	100	-40.54		0.620388	0.383453	0.0227469	0.0454938		27.2735	3.03531	0.00240288
GBCG01000509	comp59131_c0_seq1		Q5R5R4	RUFY2	RUN and FYVE domain-containing protein 2	98.6111	-34.17		XP_005297352.1	530611498	100	-32.77		0.601027	0.827534	0.0252911	0.0505822		23.7644	1.38854	0.164973
GBCG01018144	comp183419_c0_seq1		Q7Z7B0	FLIP1	Filamin-A-interacting protein 1 (FILIP)	81.5068	-66.22		XP_005491213.1	542165205	100	-79.27		0.913131	0.995662	0.0403214	0.0291877		22.6463	1.75087	0.079969
GBCG01014772	comp177718_c1_seq1		Q80T91	MEG11	Multiple epidermal growth factor-like domains protein 11 (Multiple EGF-like domains protein 11)	57.6923	0.63							0.495749	0.284384	0.0220538	0.0441077		22.479	3.18435	0.00145079
GBCG01045469	comp189623_c30_seq1		Q9UJ14	GGT7	Gamma-glutamyltransferase 7 (GGT 7) (EC 2.3.2.2) (Gamma-glutamyltransferase-like 3) (Gamma-glutamyltransferase-like 5) (Gamma-glutamyltranspeptidase 7) (Glutathione hydrolase 7) (EC 3.4.19.13) [Cleaved into: Gamma-glutamyltransferase 7 heavy chain; Gamma-	65.5172	-25.58		XP_002195668.1	224077282	97.7528	-42.97		2.61539	5.01244	0.12445	0.0374824		21.0155	0.993698	0.32037
GBCG01030683	comp189057_c0_seq1		Q9DGN0	STAG2	Cohesin subunit SA-2 (xSA-2) (SCC3 homolog 2) (Stromal antigen 2 homolog)	54.1599	-274.827		XP_003218827.1	327268082	66.0856	-10000		4.03255	7.90263	0.19685	0.0843502		20.4854	0.970273	0.33191
GBCG01026815	comp188645_c1_seq1								XP_005052349.1	525009422	71.4286	-2.6016		0.548404	0.285124	0.027145	0.0542901		20.2027	3.82905	0.000128639
GBCG01063064	comp190151_c3_seq1		P08548	LIN1	LINE-1 reverse transcriptase homolog (EC 2.7.7.49)	59.3651	-104.51			106322	97.1429	-173.51		1.26427	2.22466	0.0661191	0.0357158		19.1211	1.07334	0.28312
GBCG01049963	comp189778_c0_seq1		A0JPH4	SCAP	Sterol regulatory element-binding protein cleavage-activating protein (SCAP) (SREBP cleavage-activating protein)	64.7059	0.708308		AAO61995.1	29027541	87.3016	-56.63		1.37713	2.3709	0.072862	0.0342458		18.9006	1.09999	0.271338
GBCG01065068	comp588918_c0_seq1		Q12933	TRAF2	TNF receptor-associated factor 2 (EC 6.3.2.-) (E3 ubiquitin-protein ligase TRAF2) (Tumor necrosis factor type 2 receptor-associated protein 3)	41.1765	0.63							0.792057	1.52391	0.0421443	0.0842886		18.7939	0.977411	0.328366
GBCG01024346	comp188000_c2_seq1		Q9QUH6	SYGP1	Ras/Rap GTPase-activating protein SynGAP (Neuronal RasGAP) (Synaptic Ras GTPase-activating protein 1) (Synaptic Ras-GAP 1) (p135 SynGAP)	74.359	-8.89		XP_006271748.1	564265839	92.3077	-13.63		3.18665	4.58928	0.179402	0.160546		17.7627	1.31156	0.189667
GBCG01011009	comp152459_c0_seq1								CAG12744.1	47221050	46.875	0.98		0.713583	0.8892	0.0406118	0.0812235		17.5708	1.4833	0.137995
GBCG01058307	comp190029_c7_seq1		Q567I9	CB5D1	Cytochrome b5 domain-containing protein 1	56	0.86							0.494978	0.902069	0.028274	0.056548		17.5065	1.0227	0.30645
GBCG01003203	comp123661_c0_seq1								XP_005493417.1	542170113	83.0769	-25.12		0.386402	0.110072	0.0226891	0.0453783		17.0303	4.04892	5.14544e-05
GBCG01013294	comp172096_c0_seq1		O60271	JIP4	C-Jun-amino-terminal kinase-interacting protein 4 (JIP-4) (JNK-interacting protein 4) (Cancer/testis antigen 89) (CT89) (Human lung cancer oncogene 6 protein) (HLC-6) (JNK-associated leucine-zipper protein) (JLP) (Mitogen-activated protein kinase 8-intera	54.5455	0.75		BAJ92374.1	326516438	45.9459	0.75		0.351753	0.25591	0.020776	0.0415521		16.9307	2.47725	0.01324
GBCG01011028	comp152634_c0_seq1		P06702	S10A9	Protein S100-A9 (Calgranulin-B) (Calprotectin L1H subunit) (Leukocyte L1 complex heavy chain) (Migration inhibitory factor-related protein 14) (MRP-14) (p14) (S100 calcium-binding protein A9)	32.6087	-8.43		XP_005430554.1	543296642	89.5833	-41.12		0.795894	0.354881	0.0495009	0.0656375		16.0784	3.93328	8.37962e-05
GBCG01009451	comp147371_c0_seq1								EMP42703.1	466307232	100	-28.7		0.379218	0.607194	0.0243958	0.0487917		15.5444	1.15348	0.248712
GBCG01033062	comp189194_c7_seq1								XP_005051434.1	525007556	79.1667	-0.31		0.409558	0.042801	0.0263989	0.0527978		15.5142	4.01138	6.0364e-05
GBCG01000803	comp63399_c0_seq1		Q07108	CD69	Early activation antigen CD69 (Activation inducer molecule) (AIM) (BL-AC/P26) (C-type lectin domain family 2 member C) (EA1) (Early T-cell activation antigen p60) (GP32/28) (Leukocyte surface antigen Leu-23) (MLR-3) (CD antigen CD69)	42.1053	-5.87		XP_002195676.1	224052197	67.1875	-22.9957		0.587649	0.869703	0.0382224	0.0465442		15.3745	1.24122	0.214525
GBCG01005803	comp144525_c1_seq1		Q99575	POP1	Ribonucleases P/MRP protein subunit POP1 (hPOP1) (EC 3.1.26.5)	62.5	-15.0702		XP_005423547.1	543267273	96.4286	-24.8592		0.380357	0.482028	0.0250612	0.0501224		15.1771	1.4693	0.141753
GBCG01012122	comp168489_c0_seq1		Q569C4	HDA10	Histone deacetylase 10 (HD10) (EC 3.5.1.98)	64.5161	-5.18		XP_005020907.1	514751623	97.1429	-10.61		0.634469	1.02815	0.0429063	0.0858126		14.7873	1.14398	0.252633
GBCG01018148	comp183419_c4_seq1		Q7Z7B0	FLIP1	Filamin-A-interacting protein 1 (FILIP)	86.7647	-130		XP_002190168.1	224048531	100	-141.774		0.912319	0.986881	0.0624186	0.078488		14.6161	1.71634	0.0861008
GBCG01012577	comp170235_c0_seq1								YP_932250.1	119897037	37.7049	0.89		0.951133	0.33736	0.0652949	0.0411467		14.5667	4.91353	8.94515e-07
GBCG01000746	comp62799_c0_seq1		Q9ZT17	AGP3	Classical arabinogalactan protein 3	33.8983	-0.08		XP_003025969.1	302672562	42.623	-1.34		0.703526	0.579267	0.0491607	0.0668921		14.3108	2.2209	0.0263575
GBCG01065610	comp834552_c0_seq1		O88572	LRP6	Low-density lipoprotein receptor-related protein 6 (LRP-6)	41.3793	0.74							0.284745	0.171569	0.0201229	0.0402459		14.1502	3.36012	0.000779083
GBCG01058326	comp190029_c26_seq1								AAR28760.1	39579174	55	-6.63545		0.81053	1.59846	0.0584756	0.0834081		13.861	0.936594	0.348968
GBCG01026487	comp188586_c6_seq1		Q9YFA8	DCD	Probable deoxycytidine triphosphate deaminase (dCTP deaminase) (EC 3.5.4.13)	44	0.64							0.74278	0.958747	0.0537102	0.0654042		13.8294	1.43152	0.15228
GBCG01014744	comp177596_c1_seq1		Q99LC9	PEX6	Peroxisome assembly factor 2 (PAF-2) (Peroxin-6) (Peroxisomal biogenesis factor 6) (Peroxisomal-type ATPase 1)	65.2778	-19.79		XP_004175181.1	449496423	98.6301	-32.08		0.353902	0.264924	0.0261589	0.0523178		13.5289	2.51789	0.0118061
GBCG01014458	comp176287_c0_seq1		B1KIT5	SYI	Isoleucine--tRNA ligase (EC 6.1.1.5) (Isoleucyl-tRNA synthetase) (IleRS)	38.7097	0.86							0.364107	0.676019	0.0271461	0.0542921		13.4129	0.996382	0.319065
GBCG01063063	comp190151_c2_seq1		P08548	LIN1	LINE-1 reverse transcriptase homolog (EC 2.7.7.49)	67.1033	-287.39		WP_001897351.1	487823885	98.8372	-10000		2.53928	4.23283	0.18939	0.0539828		13.4077	1.11024	0.266898
GBCG01063065	comp190151_c4_seq1		P08548	LIN1	LINE-1 reverse transcriptase homolog (EC 2.7.7.49)	59.542	-44.92			106322	97.8571	-73.47		0.959892	1.64562	0.0735381	0.0601237		13.053	1.07777	0.281138
GBCG01006634	comp145225_c1_seq1		P02454	CO1A1	Collagen alpha-1(I) chain (Alpha-1 type I collagen)	72.2222	0.4		XP_005062679.1	525030589	70.5882	-0.488874		6.42814	4.82968	0.494545	0.340569		12.9981	2.46844	0.0135702
GBCG01065848	comp992962_c0_seq1		P59281	RHG39	Rho GTPase-activating protein 39	86.1111	-11.32		XP_006131758.1	558202085	85	-10.74		0.27184	0.461308	0.0210721	0.0421443		12.9004	1.0478	0.29473
GBCG01018146	comp183419_c2_seq1		Q7Z7B0	FLIP1	Filamin-A-interacting protein 1 (FILIP)	96.8085	-43.9		XP_005421209.1	543260868	100	-43.21		0.460979	0.606051	0.0359939	0.0422165		12.8072	1.39266	0.163722
GBCG01058324	comp190029_c24_seq1		Q9DCN1	NUD12	Peroxisomal NADH pyrophosphatase NUDT12 (EC 3.6.1.22) (Nucleoside diphosphate-linked moiety X motif 12) (Nudix motif 12)	59.8684	-47.31		XP_005430250.1	543295710	92.1053	-74.94		1.2755	2.38416	0.103557	0.107491		12.3169	0.979614	0.327277
GBCG01063061	comp190151_c0_seq1		Q96PM7	CU114	Deleted.	55.0459	-26.98		WP_000552499.1	446474645	98.1818	-53.06		0.496118	0.830017	0.0403671	0.0807342		12.2901	1.0835	0.278588
GBCG01045447	comp189623_c8_seq1		Q99JP7	GGT7	Gamma-glutamyltransferase 7 (GGT 7) (EC 2.3.2.2) (Gamma-glutamyltransferase-like 3) (Gamma-glutamyltranspeptidase 7) (Glutathione hydrolase 7) (EC 3.4.19.13) [Cleaved into: Gamma-glutamyltransferase 7 heavy chain; Gamma-glutamyltransferase 7 light chain]	68.6099	-79.8		XP_005428453.1	543281794	96.3801	-113.6		3.29788	6.22736	0.271509	0.179869		12.1465	0.974336	0.32989
GBCG01018147	comp183419_c3_seq1		Q7Z7B0	FLIP1	Filamin-A-interacting protein 1 (FILIP)	83.3333	-44.1658		XP_005421209.1	543260868	100	-50.3674		0.743613	0.74736	0.061533	0.123066		12.0848	1.78704	0.0739312
GBCG01041846	comp189510_c8_seq1		P03396	ENV	Envelope glycoprotein gp95 (Env polyprotein) [Cleaved into: Surface protein (SU) (Glycoprotein 85) (gp85); Transmembrane protein (TM) (Glycoprotein 37) (gp37)]	66.6667	-11.66		XP_005517433.1	543342046	61.039	-20.94		0.482542	0.502496	0.0415809	0.0480355		11.6049	1.74982	0.0801487
GBCG01013337	comp172244_c0_seq1								XP_003977410.1	410928042	42.8571	0.99		0.381169	0.464926	0.0331241	0.0662482		11.5073	1.50247	0.132975
GBCG01004069	comp140426_c0_seq1		O24058	MT2	Metallothionein-like protein type 2	98.0769	-24.54		ACJ12936.1	211909329	100	-22.92		0.460422	0.920844	0.0403857	0.0807714		11.4006	0.909501	0.363086
GBCG01010696	comp148496_c1_seq1		Q5VYY1	ANR22	Ankyrin repeat domain-containing protein 22	64.7887	-20.94		XP_005416528.1	543247137	95.7746	-32.77		0.768501	0.227944	0.0711176	0.106971		10.8061	4.55987	5.11862e-06
GBCG01018145	comp183419_c1_seq1		Q7Z7B0	FLIP1	Filamin-A-interacting protein 1 (FILIP)	88.7931	-56.4801		XP_005491213.1	542165205	100	-64.4348		0.573918	0.601841	0.0539217	0.0626215		10.6435	1.7017	0.0888123
GBCG01020501	comp185723_c0_seq1		Q90688	MYPC3	Myosin-binding protein C, cardiac-type (Cardiac MyBP-C) (C-protein, cardiac muscle isoform)	100	-33.23		Q90688.3	6166593	100	-31.38		0.279968	0.111249	0.0267644	0.0535287		10.4605	3.14688	0.00165024
GBCG01050749	comp189805_c32_seq1		Q9UHL9	GT2D1	General transcription factor II-I repeat domain-containing protein 1 (GTF2I repeat domain-containing protein 1) (General transcription factor III) (MusTRD1/BEN) (Muscle TFII-I repeat domain-containing protein 1) (Slow-muscle-fiber enhancer-binding protein	37.1429	0.75							0.671486	0.802007	0.0645592	0.0868865		10.4011	1.51812	0.128984
GBCG01065353	comp706178_c0_seq1		P11283	POL	Gag-Pro-Pol polyprotein [Cleaved into: Matrix protein p10; Phosphorylated protein pp21; Protein p3; Protein p8; Protein n; Capsid protein p27; Nucleocapsid protein-dUTPase (NC-dUTPase); Protease (EC 3.4.23.-); Reverse transcriptase/ribonuclease H (RT) (EC	43.4783	-5.18		XP_005517433.1	543342046	54.7945	-11.66		0.617067	0.439816	0.0598298	0.11966		10.3137	2.36841	0.0178649
GBCG01024954	comp188195_c1_seq1		Q5DU25	IQEC2	IQ motif and SEC7 domain-containing protein 2	57.1429	0.75							0.606708	0.606565	0.0592527	0.0708244		10.2393	1.87435	0.0608828
GBCG01058322	comp190029_c22_seq1		Q29RH3	NUD12	Peroxisomal NADH pyrophosphatase NUDT12 (EC 3.6.1.22) (Nucleoside diphosphate-linked moiety X motif 12) (Nudix motif 12)	82.4324	-115.727		XP_005430250.1	543295710	94.5578	-125.909		1.55976	2.92376	0.155892	0.142687		10.0054	0.958157	0.337984
GBCG01027818	comp188806_c9_seq1		Q58DT3	ZDHC4	Probable palmitoyltransferase ZDHHC4 (EC 2.3.1.225) (Zinc finger DHHC domain-containing protein 4) (DHHC-4)	90	-5.52		XP_005523153.1	543358402	100	-10.6484		0.774305	0.234343	0.0778358	0.0664947		9.94792	5.52646	3.26751e-08
GBCG01052067	comp189845_c3_seq1								XP_005519661.1	543348504	95.8333	-2.85		3.01056	5.22863	0.304441	0.178909		9.88881	1.03239	0.301889
GBCG01005137	comp143038_c0_seq1		P28700	RXRA	Retinoic acid receptor RXR-alpha (Nuclear receptor subfamily 2 group B member 1) (Retinoid X receptor alpha)	93.1034	-51.9894		ADZ45550.1	325930183	100	-56.097		0.52121	0.823952	0.0529689	0.0755535		9.83993	1.12001	0.26271
GBCG01021670	comp186724_c0_seq1		Q5VV42	CDKAL	Threonylcarbamoyladenosine tRNA methylthiotransferase (EC 2.-.-.-) (CDK5 regulatory subunit-associated protein 1-like 1) (tRNA-t(6)A37 methylthiotransferase)	72.8155	-36.64		XP_005481831.1	542145590	96.8504	-69.7984		11.0605	11.6831	1.12831	0.768389		9.80276	1.69587	0.0899114
GBCG01009902	comp147631_c0_seq1		P05619	ILEU	Leukocyte elastase inhibitor (LEI) (Serpin B1)	57.1429	-33.35		XP_005425905.1	543274233	96.4286	-54.23		1.16211	0.31291	0.120089	0.240177		9.67708	4.55579	5.21892e-06
GBCG01006280	comp144952_c1_seq1		Q10998	CP1	Cerebral peptide 1 (CP1) (Connecting peptide 3) (CP3) [Cleaved into: APGW-amide; Cerebral peptide 1 (CP1); C-terminal peptide (CTP)]	54.0541	-2.39		WP_008623513.1	495898934	66.6667	-4.83		0.714863	0.48668	0.0745769	0.0508342		9.58559	2.51918	0.0117627
GBCG01020614	comp185815_c2_seq1		Q68749	POLG	Genome polyprotein [Cleaved into: Core protein p21 (Capsid protein C) (p21); Core protein p19; Envelope glycoprotein E1 (gp32) (gp35); Envelope glycoprotein E2 (NS1) (gp68) (gp70); p7; Protease NS2-3 (p23) (EC 3.4.22.-); Serine protease NS3 (EC 3.4.21.98)	42.8571	0.87		ETI55755.1	566032844	50	0.86		0.541132	0.637005	0.0568636	0.0411621		9.51632	1.51053	0.130908
GBCG01052391	comp189855_c19_seq1		Q91280	UGT3	UDP-glucuronosyltransferase (UDPGT) (EC 2.4.1.17) (Fragment)	50	-1.46		XP_005430515.1	543296526	67.1875	-16.18		0.2679	0.5358	0.0283496	0.0566991		9.44988	0.894175	0.371228
GBCG01057194	comp189996_c7_seq1		Q98EC5	SUCC	Succinyl-CoA ligase [ADP-forming] subunit beta (EC 6.2.1.5) (Succinyl-CoA synthetase subunit beta) (SCS-beta)	44.186	0.4							0.418689	0.432116	0.0444555	0.0541345		9.41815	1.68119	0.0927253
GBCG01011569	comp165019_c0_seq1		Q0VCV7	CH046	Uncharacterized protein C8orf46 homolog	41.0256	0.4							0.244561	0.09426	0.0260069	0.0520138		9.40368	2.79464	0.0051957
GBCG01063964	comp272440_c0_seq1		A3AB67	FH16	Formin-like protein 16 (OsFH16)	38.6364	0.07		XP_543280.2	73994116	43.8596	0.05		3.74573	4.35324	0.400375	0.219108		9.35554	1.54003	0.123553
GBCG01041847	comp189510_c9_seq1		P03397	ENV	Envelope glycoprotein gp95 (Env polyprotein) [Cleaved into: Surface protein (SU) (Glycoprotein 85) (gp85); Transmembrane protein (TM) (Glycoprotein 37) (gp37)]	47.0588	-13.63		XP_005517433.1	543342046	67	-28.94		0.531194	0.565614	0.0567924	0.113585		9.35326	1.63748	0.10153
GBCG01004689	comp141396_c1_seq1								ESO97736.1	556109084	37.5	0.18		0.314616	0.528525	0.0337183	0.0674365		9.33073	1.09016	0.275644
GBCG01019988	comp185287_c1_seq1								YP_001412513.1	154251689	52	0.76		0.663603	0.545609	0.0720253	0.0910059		9.21348	2.1598	0.0307881
GBCG01040634	comp189467_c0_seq1		Q6PFT9	AB1IP	Amyloid beta A4 precursor protein-binding family B member 1-interacting protein (APBB1-interacting protein 1)	51.3514	0.52		EMC76880.1	449265732	57.1429	-9.11		0.733216	0.53226	0.0802701	0.11678		9.13435	2.3525	0.0186479
GBCG01058212	comp190026_c12_seq1		Q9WVF9	CLC2I	C-type lectin domain family 2 member I (C-type lectin-related protein DCL1) (C-type lectin-related protein G) (Clr-g) (Lymphoid-derived C-type lectin-1) (LCL-1) (Osteoclast inhibitory lectin-related protein 2) (Ocil-related protein 2)	32.0312	-12.29		XP_002188291.1	224153154	82.5175	-59.31		3.48421	4.2332	0.386548	0.520085		9.01366	1.45082	0.14683
GBCG01018761	comp184082_c0_seq1		A8CVX7	TTLL6	Tubulin polyglutamylase ttll6 (EC 6.-.-.-) (Tubulin tyrosine ligase-like family member 6)	74.6479	-27.9		XP_005424373.1	543269646	97.1831	-33		0.186996	0.14084	0.0208752	0.0417504		8.95782	2.23111	0.0256737
GBCG01012400	comp169626_c0_seq1		Q9S9Q9	Y1044	BTB/POZ domain-containing protein At1g30440	32.5581	-0.19							0.447127	0.258856	0.0503559	0.0590615		8.87933	2.80032	0.00510518
GBCG01004595	comp141185_c0_seq1		A4QQ05	RIFK	Riboflavin kinase (EC 2.7.1.26) (Flavin mononucleotide kinase 1)	73.3333	0.75							0.61984	0.269132	0.0703938	0.0517148		8.80533	5.33814	9.39043e-08
GBCG01000772	comp63082_c0_seq1		F1MH24	AAK1	AP2-associated protein kinase 1 (EC 2.7.11.1) (Adaptor-associated kinase 1)	72.7273	-5.99		XP_005430599.1	543296776	91.8919	-9.35		0.415921	0.256586	0.0473253	0.0555069		8.78857	2.61522	0.00891692
GBCG01053175	comp189879_c25_seq1		P17555	CAP	Adenylyl cyclase-associated protein (CAP)	36.5385	0.8		XP_003837264.1	396465312	29.8701	-1.22		2.3756	4.34847	0.271429	0.190717		8.7522	0.969381	0.332356
GBCG01058330	comp190029_c30_seq1		Q8N271	PROM2	Prominin-2 (PROM-2) (Prominin-like protein 2) (hPROML2)	41.8605	0.84							0.679412	1.26575	0.0784229	0.0670509		8.66344	0.946924	0.343677
GBCG01040190	comp189452_c7_seq1		Q3UPR7	TM102	Transmembrane protein 102	37.8378	0.4							0.468941	0.249467	0.0541802	0.0636574		8.65522	4.34374	1.40078e-05
GBCG01023275	comp187612_c3_seq1		Q5R8N4	CP062	UPF0505 protein C16orf62 homolog	88.5714	-30.8		XP_005487755.1	542157987	100	-31.96		0.362531	0.305439	0.0419464	0.0838929		8.64271	1.91248	0.0558141
GBCG01042278	comp189524_c5_seq1		Q7M3E1	CTRC	Chymotrypsin-C (EC 3.4.21.2) (bPTLP)	50	-5.4		XP_005428241.1	543281163	90.6977	-12.82		0.495467	0.0923902	0.0574638	0.0675154		8.62224	4.15644	3.2325e-05
GBCG01065895	comp1040663_c0_seq1								XP_005416086.1	543245804	96.0526	-32.53		0.41162	0.36633	0.0479431	0.0958863		8.58559	1.94489	0.0517879
GBCG01064574	comp423188_c0_seq1		P39054	DYN2	Dynamin-2 (EC 3.6.5.5) (Dynamin UDNM)	40	0.05		ESA04978.1	552920319	42	-1.58		0.430829	0.22401	0.0505822	0.101164		8.5174	3.16351	0.00155879
GBCG01004614	comp141222_c0_seq1		Q99575	POP1	Ribonucleases P/MRP protein subunit POP1 (hPOP1) (EC 3.1.26.5)	72.7273	-1.35		XP_005479537.1	542140802	98	-19.55		0.479942	0.517082	0.0565399	0.0693901		8.48854	1.63468	0.102117
GBCG01010698	comp148496_c3_seq1		Q5VYY1	ANR22	Ankyrin repeat domain-containing protein 22	75	-31.74		XP_005520654.1	543351357	98.9362	-44.25		1.06925	0.194829	0.125992	0.0959961		8.48666	6.95053	3.63909e-12
GBCG01058041	comp190021_c12_seq1		Q8WXA3	RUFY2	RUN and FYVE domain-containing protein 2 (Rab4-interacting protein related)	92.2078	-32.53		XP_005429027.1	543283181	98.7013	-33.81		0.404151	0.626016	0.0477356	0.0954712		8.46645	1.12385	0.261076
GBCG01012402	comp169634_c0_seq1		Q60HC5	DHC24	Delta(24)-sterol reductase (EC 1.3.1.72) (24-dehydrocholesterol reductase) (3-beta-hydroxysterol delta-24-reductase)	82.8571	-30.69		XP_005482341.1	542146657	100	-34.51		0.535179	0.297605	0.0638185	0.127637		8.38595	2.71656	0.00659647
GBCG01012501	comp170060_c0_seq1		O14944	EREG	Proepiregulin [Cleaved into: Epiregulin (EPR)]	50	0.87							0.343658	0.190498	0.0410731	0.0479453		8.36699	2.86879	0.00412045
GBCG01026485	comp188586_c4_seq1		Q6P3Y9	PONL1	Podocan-like protein 1	78.5714	0.15		WP_008748651.1	496024144	48.8889	0.49		1.25786	1.72109	0.150433	0.222881		8.36159	1.27405	0.202647
GBCG01011455	comp161950_c0_seq1		Q60591	NFAC2	Nuclear factor of activated T-cells, cytoplasmic 2 (NF-ATc2) (NFATc2) (NFAT pre-existing subunit) (NF-ATp) (T-cell transcription factor NFAT1)	60	0.63							0.394692	0.205099	0.0473253	0.0555069		8.33999	3.63429	0.000278752
GBCG01016076	comp180995_c0_seq1								XP_005084272.1	524968783	51.3514	0.41		0.232528	0.17258	0.0279367	0.0558734		8.32338	2.13805	0.0325123
GBCG01053166	comp189879_c16_seq1								XP_001637829.1	156397299	34.375	0.52		0.339585	0.615904	0.0408153	0.0816307		8.32004	0.960077	0.337017
GBCG01020502	comp185723_c1_seq1		Q90688	MYPC3	Myosin-binding protein C, cardiac-type (Cardiac MyBP-C) (C-protein, cardiac muscle isoform)	95.8333	-35.09		XP_005419514.1	543255750	100	-34.98		0.338475	0.282993	0.0411732	0.0823464		8.22075	3.22166	0.00127449
GBCG01050567	comp189798_c12_seq1		Q6NS60	FBX41	F-box only protein 41	78.5714	-24.08		XP_005061892.1	525028964	88.5714	-25.69		0.696035	0.864281	0.0852043	0.114222		8.16901	1.38974	0.164608
GBCG01002732	comp112491_c0_seq1		P03239	E434	Early 4 ORF6 protein (E4-ORF6) (Early 4 34 kDa protein) (E4-34k)	50	0.63		EMC79384.1	449268520	64	-1.23		1.6245	0.687487	0.199556	0.0844521		8.14056	4.95694	7.16138e-07
GBCG01023818	comp187816_c0_seq1		Q7LZI2	PLIA	Phospholipase A2 inhibitor 25 kDa subunit (gamma-PLI)	32.967	-5.06		XP_002188510.1	224090119	96.4706	-43.54		0.555114	0.991084	0.0683591	0.0496825		8.12056	0.979859	0.327156
GBCG01003618	comp136675_c0_seq1		P43390	MT2	Metallothionein-like protein type 2	59.6774	-12.14		AEX97102.1	372477816	92.1875	-26.5		0.725642	1.45128	0.0896877	0.179375		8.09076	0.869939	0.384334
GBCG01005977	comp144690_c1_seq1		Q9TTC1	POL	Pro-Pol polyprotein (Pr125Pol) [Cleaved into: Protease/Reverse transcriptase/ribonuclease H (EC 2.7.7.49) (EC 2.7.7.7) (EC 3.1.26.4) (EC 3.4.23.-) (p87Pro-RT-RNaseH); Integrase (IN) (p42In)]	52.459	-11.56		XP_005437156.1	541963919	59.4595	-17.58		1.72068	3.25116	0.213252	0.171252		8.06875	0.93117	0.351766
GBCG01019200	comp184559_c1_seq1								XP_002556695.1	255930271	34.5455	0.88		0.473074	0.279842	0.0587351	0.0690091		8.05436	4.15903	3.19595e-05
GBCG01016313	comp181287_c0_seq1		Q8TDS7	MRGRD	Mas-related G-protein coupled receptor member D (Beta-alanine receptor) (G-protein coupled receptor TGR7)	42.4242	-7.72		XP_005046502.1	524997461	86.3636	-35.09		0.678766	0.152407	0.0854475	0.0884511		7.94366	5.3733	7.7309e-08
GBCG01018515	comp183857_c0_seq1		P18450	SPIKE	Spike glycoprotein (S glycoprotein) (E2) (Peplomer protein)	35.2941	0.86							0.357341	0.304984	0.0450737	0.0520705		7.92793	2.29054	0.0219901
GBCG01039330	comp189424_c4_seq1		Q9W0P8	MED14	Mediator of RNA polymerase II transcription subunit 14 (Mediator complex subunit 14) (dRGR1)	46.1538	0.17							0.364987	0.685568	0.0460397	0.0920794		7.92767	0.924288	0.355336
GBCG01049113	comp189752_c22_seq1		Q99LY2	GDPD3	Glycerophosphodiester phosphodiesterase domain-containing protein 3 (EC 3.1.-.-)	52.5773	-21.76		XP_005290250.1	530593275	64.6465	-26.28		0.914631	1.62935	0.115532	0.103326		7.91668	0.988412	0.32295
GBCG01028333	comp188865_c12_seq1								XP_002296565.1	224013802	40.5405	0.87		0.613519	0.275784	0.0778133	0.0563271		7.88449	3.54764	0.000388704
GBCG01012301	comp169214_c2_seq1								EJU01852.1	402221784	51.8519	0.76		0.544807	0.288163	0.0703173	0.0942651		7.74784	2.92423	0.00345307
GBCG01001284	comp72959_c0_seq1		O24059	MT3	Metallothionein-like protein type 3 (MT-3)	87.8788	-30.08		AFP54303.1	399894423	96.9697	-31.72		1.66932	3.33863	0.215582	0.397401		7.74331	0.864753	0.387175
GBCG01028652	comp188899_c5_seq1								XP_005488455.1	542159442	83.3333	-12.24		0.479878	0.293141	0.0626598	0.12532		7.65847	2.84005	0.0045106
GBCG01020742	comp185946_c0_seq1		P35438	NMDZ1	Glutamate receptor ionotropic, NMDA 1 (GluN1) (Glutamate [NMDA] receptor subunit zeta-1) (N-methyl-D-aspartate receptor subunit NR1) (NMD-R1)	100	-5.29		BAD92236.1	62087578	75.6757	-5.99		0.352478	0.542084	0.046411	0.092822		7.59472	1.10905	0.267408
GBCG01039138	comp189419_c0_seq1		P28318	M126	Protein MRP-126	77.7778	-24.9307		XP_005533733.1	543381079	92.5926	-29.1467		183.018	76.7746	24.1346	28.7727		7.58322	3.87381	0.000107148
GBCG01005802	comp144525_c0_seq1		Q99575	POP1	Ribonucleases P/MRP protein subunit POP1 (hPOP1) (EC 3.1.26.5)	60.2041	-26.98		XP_005423547.1	543267273	96.9388	-45.29		0.258269	0.301557	0.0341467	0.0394474		7.5635	1.47241	0.140911
GBCG01015297	comp180038_c4_seq1		Q05921	RN5A	2-5A-dependent ribonuclease (2-5A-dependent RNase) (EC 3.1.26.-) (Ribonuclease 4) (Ribonuclease L) (RNase L)	44.7761	-5.17		XP_005431123.1	543298358	94.0299	-27.9		0.409106	0.563064	0.0545887	0.109177		7.49433	1.24985	0.211356
GBCG01019658	comp184939_c3_seq1		P20630	COL12	Cuticle collagen 12	45.4545	-0.07		EPT04033.1	527303254	38.7097	0.64		0.731642	0.474676	0.0980729	0.0720493		7.46019	2.78776	0.00530743
GBCG01058036	comp190021_c7_seq1		Q5R5R4	RUFY2	RUN and FYVE domain-containing protein 2	94.2029	-30.92		XP_003903911.1	402880650	94.2029	-29.06		0.158362	0.272635	0.0212728	0.0425457		7.44432	0.955526	0.339312
GBCG01012679	comp170524_c0_seq1		Q28IK8	MARH8	E3 ubiquitin-protein ligase MARCH8 (EC 6.3.2.-) (Membrane-associated RING finger protein 8) (Membrane-associated RING-CH protein VIII) (MARCH-VIII)	94.6667	-36.48		XP_005520628.1	543351282	100	-39.61		0.316418	0.182077	0.0431319	0.0505885		7.33606	2.68791	0.00719015
GBCG01006633	comp145225_c0_seq1								XP_004710547.1	507680830	42.4242	0.41		17.1135	12.8669	2.34413	0.49351		7.30058	2.29848	0.0215346
GBCG01014065	comp174489_c0_seq1		Q9Y6Y1	CMTA1	Calmodulin-binding transcription activator 1	95.082	-28.77		EOA99188.1	483509575	100	-30.1243		0.446105	0.63877	0.0611315	0.122263		7.29747	1.21334	0.224999
GBCG01011918	comp167672_c0_seq1								AAP88020.1	32812298	40.2439	-3.89		0.420587	0.190979	0.0582199	0.0684037		7.22411	3.45247	0.000555472
GBCG01014226	comp175131_c2_seq1		P54961	HMCS1	Hydroxymethylglutaryl-CoA synthase 1 (HMG-CoA synthase 1) (EC 2.3.3.10) (3-hydroxy-3-methylglutaryl coenzyme A synthase 1)	47.619	0.86							0.517576	0.450493	0.0729553	0.0992692		7.09442	1.93918	0.0524791
GBCG01024953	comp188195_c0_seq1								EOA99779.1	483510608	52.0833	-6.2885		1.71905	0.66928	0.242754	0.127067		7.08146	4.42382	9.69707e-06
GBCG01024238	comp187963_c5_seq1		O57030	RPOB	Probable DNA-directed RNA polymerase subunit beta (EC 2.7.7.6) (Late expression factor 8)	68.75	0.75							0.937074	0.743756	0.132705	0.0940795		7.06132	2.15424	0.0312215
GBCG01050725	comp189805_c7_seq1								YP_005264728.1	379709523	51.7241	0.66		1.34185	1.57664	0.190681	0.305785		7.03712	1.43349	0.151717
GBCG01009745	comp147549_c0_seq1		P81122	IRS2	Insulin receptor substrate 2 (IRS-2) (4PS)	50	-0.3		NP_001162104.1	274323811	48.6486	0.63		0.295866	0.118456	0.0421443	0.0842886		7.02031	2.6083	0.00909923
GBCG01045478	comp189623_c40_seq1		Q9V557	CP4P2	Probable cytochrome P450 4p2 (EC 1.14.-.-) (CYPIVP2)	43.5897	0.37		YP_004411031.1	330836390	56.25	0.75		1.53701	2.60702	0.221455	0.30364		6.9405	1.00607	0.314383
GBCG01048052	comp189714_c17_seq1		P97687	ENTP1	Ectonucleoside triphosphate diphosphohydrolase 1 (NTPDase 1) (EC 3.6.1.5) (Ecto-ATP diphosphohydrolase 1) (Ecto-ATPDase 1) (Ecto-ATPase 1) (Ecto-apyrase) (Lymphoid cell activation antigen) (CD antigen CD39)	41.9355	0.63		AAC60281.1	2331059	73.0769	-1.58		0.617229	0.297699	0.0890408	0.0617327		6.93198	3.05954	0.00221675
GBCG01063484	comp200559_c0_seq1		Q9UHI5	LAT2	Large neutral amino acids transporter small subunit 2 (L-type amino acid transporter 2) (hLAT2) (Solute carrier family 7 member 8)	77.2358	-73.3716		XP_006036564.1	557327205	80.4878	-73.636		25.716	31.8219	3.77654	5.3142		6.80942	1.36026	0.173747
GBCG01020959	comp186125_c5_seq1		Q92178	CAN2	Calpain-2 catalytic subunit (EC 3.4.22.53) (Calcium-activated neutral proteinase 2) (CANP 2) (Calpain M-type) (Calpain-2 large subunit) (Millimolar-calpain) (M-calpain)	50	-0.2							0.856489	1.27495	0.126524	0.169614		6.76938	1.12467	0.260729
GBCG01008985	comp147095_c1_seq1		Q4JXA4	MURA	UDP-N-acetylglucosamine 1-carboxyvinyltransferase (EC 2.5.1.7) (Enoylpyruvate transferase) (UDP-N-acetylglucosamine enolpyruvyl transferase) (EPT)	50	0.41		EMC84774.1	449276089	47.0588	-5.98		0.613765	0.284355	0.0910622	0.08032		6.74006	3.17444	0.00150128
GBCG01025518	comp188385_c3_seq1		Q90688	MYPC3	Myosin-binding protein C, cardiac-type (Cardiac MyBP-C) (C-protein, cardiac muscle isoform)	94.1176	-32.31		XP_005480156.1	542142092	98.5294	-32.07		0.389288	0.549954	0.0579056	0.0710662		6.72279	1.21418	0.224677
GBCG01058051	comp190021_c23_seq1		Q8WXA3	RUFY2	RUN and FYVE domain-containing protein 2 (Rab4-interacting protein related)	97.7011	-46.35		XP_005009162.1	514704057	100	-45.52		0.516371	0.793431	0.0768175	0.0564341		6.72204	1.10272	0.270148
GBCG01012898	comp171060_c0_seq1		Q8IUR5	TMTC1	Transmembrane and TPR repeat-containing protein 1	86.3636	-37.72		XP_005482921.1	542147857	100	-42.16		0.804536	0.653549	0.121054	0.121907		6.6461	2.15384	0.0312529
GBCG01062666	comp190140_c17_seq1		Q9QZD8	DIC	Mitochondrial dicarboxylate carrier (Solute carrier family 25 member 10)	79.3651	-82.28		XP_005429877.1	543293241	95.1613	-93.65		0.879051	0.559869	0.132266	0.0980112		6.64606	2.63112	0.00851046
GBCG01063860	comp249295_c0_seq1								YP_003103073.1	256379413	50	0.76		3.84002	4.58982	0.581032	0.482029		6.60897	1.40886	0.158875
GBCG01056614	comp189977_c11_seq1		Q9CRC9	GNPI2	Glucosamine-6-phosphate isomerase 2 (EC 3.5.99.6) (Glucosamine-6-phosphate deaminase 2) (GNPDA 2) (GlcN6P deaminase 2)	95.8904	-31.27		XP_003205889.1	326919238	97.2603	-30.11		0.789413	0.394482	0.119613	0.100149		6.59971	2.89652	0.00377324
GBCG01042669	comp189536_c33_seq1		P03354	POL	Gag-Pro-Pol polyprotein [Cleaved into: Matrix protein p19; p2A; p2B; p10; Capsid protein p27; p3; Nucleocapsid protein p12; Protease p15 (EC 3.4.23.-); Reverse transcriptase beta-subunit (RT-beta) (EC 2.7.7.49) (EC 2.7.7.7) (EC 3.1.26.4); Reverse transcri	36.9231	-3.67		XP_002188731.2	449488794	49.2537	-10.85		0.658906	0.370672	0.100253	0.138411		6.57245	2.88846	0.00387136
GBCG01058311	comp190029_c11_seq1		Q9DCN1	NUD12	Peroxisomal NADH pyrophosphatase NUDT12 (EC 3.6.1.22) (Nucleoside diphosphate-linked moiety X motif 12) (Nudix motif 12)	54.0541	-17.23		XP_005496189.1	542180521	90.5405	-29.29		0.855981	1.71196	0.130301	0.136708		6.56926	0.840589	0.400579
GBCG01018547	comp183893_c0_seq1		P30185	DHR18	Dehydrin Rab18	83.3333	-14.735		ACK37880.1	217316936	84.8485	-51.5419		0.444246	0.888492	0.0683758	0.136752		6.49712	0.836511	0.402867
GBCG01019392	comp184701_c1_seq1		Q96RU7	TRIB3	Tribbles homolog 3 (TRB-3) (Neuronal cell death-inducible putative kinase) (SINK) (p65-interacting inhibitor of NF-kappa-B)	46.4286	0.75							1.03775	0.368165	0.160568	0.180048		6.46299	3.87858	0.000105066
GBCG01020431	comp185663_c0_seq1		Q6AYT2	NFE2	Transcription factor NF-E2 45 kDa subunit (Leucine zipper protein NF-E2) (Nuclear factor, erythroid-derived 2 45 kDa subunit) (p45 NF-E2)	48.3871	-1.01		XP_005353844.1	532020857	51.6129	0.53		0.78379	0.227543	0.122137	0.183711		6.41732	4.12749	3.6675e-05
GBCG01048636	comp189732_c28_seq1								XP_005426084.1	543274757	98.2456	-26.7925		0.608824	0.252639	0.0953166	0.143231		6.38739	3.33292	0.000859385
GBCG01028263	comp188859_c1_seq1								XP_005434583.1	541957652	59.2593	0.75		0.68892	1.12779	0.108575	0.0857527		6.34513	1.00512	0.31484
GBCG01026497	comp188588_c2_seq1		Q3UMW7	MAPK3	MAP kinase-activated protein kinase 3 (MAPK-activated protein kinase 3) (MAPKAP kinase 3) (MAPKAP-K3) (MAPKAPK-3) (MK-3) (EC 2.7.11.1)	96.9697	-32.77		XP_005422552.1	543264499	100	-32.88		0.374406	0.298272	0.0590466	0.0724665		6.34085	1.95235	0.0508972
GBCG01003721	comp139589_c0_seq1		Q5NCS9	MID49	Mitochondrial dynamics protein MID49 (Mitochondrial dynamics protein of 49 kDa homolog) (Mitochondrial elongation factor 2) (Smith-Magenis syndrome chromosomal region candidate gene 7 protein homolog)	45.1613	0.75							0.424176	0.743786	0.0670547	0.0833254		6.32582	0.9478	0.343231
GBCG01059263	comp190054_c21_seq1								XP_005496636.1	542182233	90.1408	-26.73		0.162582	0.325164	0.025807	0.051614		6.29992	0.840109	0.400847
GBCG01054279	comp189908_c11_seq1		Q66H54	F16A2	FTS and Hook-interacting protein (FHIP) (Protein FAM160A2)	36.3636	0.64							0.16806	0.20703	0.0268949	0.0537899		6.24875	1.32283	0.185893
GBCG01002828	comp115110_c0_seq1		Q8WW01	SEN15	tRNA-splicing endonuclease subunit Sen15 (SEN15 homolog) (HsSEN15) (tRNA-intron endonuclease Sen15)	75.7576	-7.62		XP_005423792.1	543268031	98.3607	-26.61		0.367093	0.574657	0.0592595	0.0696252		6.19467	1.0686	0.285251
GBCG01014806	comp177912_c0_seq1		Q99N02	SO3A1	Solute carrier organic anion transporter family member 3A1 (Organic anion-transporting polypeptide D) (OATP-D) (Prostaglandin transporter subtype 2) (Sodium-independent organic anion transporter D) (Solute carrier family 21 member 11)	97.9798	-50.28		XP_005426112.1	543274843	100	-49.93		0.379289	0.304596	0.0614002	0.0814158		6.17733	1.98635	0.0469948
GBCG01039842	comp189442_c49_seq1		P54738	PKN6	Serine/threonine-protein kinase pkn6 (EC 2.7.11.1)	40	0.51							0.978673	1.03517	0.158453	0.0696227		6.17642	1.57226	0.115891
GBCG01026987	comp188679_c2_seq1		Q04791	SASB	Fatty acyl-CoA hydrolase precursor, medium chain (EC 3.1.2.-) (Thioesterase B)	75.8621	-4.71		XP_002197187.2	449511556	89.6552	-5.05		0.348207	0.21856	0.0567876	0.113575		6.13173	2.19696	0.028023
GBCG01025538	comp188390_c4_seq1								XP_001579432.1	154412800	41.8605	0.64		0.733051	0.121625	0.120368	0.0859403		6.09007	5.77212	7.82804e-09
GBCG01053181	comp189879_c31_seq1								XP_005431350.1	543298930	50	0.05		4.67439	8.61079	0.767873	0.456057		6.08746	0.904868	0.365535
GBCG01050421	comp189791_c5_seq1								EMC86274.1	449278432	51.5152	-1.7		0.865412	1.03142	0.142189	0.22759		6.08635	1.38247	0.166828
GBCG01004606	comp141208_c0_seq1		B8FCY5	IF2	Translation initiation factor IF-2	44.8276	0.87		XP_005290206.1	530593186	45.1613	-7.37		0.640994	0.543381	0.105787	0.082585		6.0593	1.89412	0.058209
GBCG01026423	comp188574_c2_seq1								XP_004174226.1	449497546	100	-11.89		0.705939	0.571951	0.116951	0.166816		6.03619	2.01695	0.0437011
GBCG01048747	comp189737_c23_seq1		P07224	PROS	Vitamin K-dependent protein S	67.7165	-49.03		XP_005524151.1	543361318	93.8547	-93.28		5.70049	5.72799	0.9449	0.801193		6.0329	1.64279	0.100426
GBCG01022011	comp187012_c6_seq1								CCK71950.1	403217456	39.1304	0.98		0.47523	0.262316	0.0791852	0.0575507		6.0015	2.77957	0.00544311
GBCG01020606	comp185811_c1_seq1								YP_003570037.1	294505979	42.8571	-0.06		0.433932	0.320197	0.0724726	0.0971544		5.98754	2.3775	0.0174307
GBCG01036986	comp189354_c28_seq1		P81877	SSBP2	Single-stranded DNA-binding protein 2 (Sequence-specific single-stranded-DNA-binding protein 2)	95.4545	-1.45		XP_004949514.1	513232177	100	-1.08		17.2559	11.8631	2.88898	2.50104		5.97301	2.37167	0.0177081
GBCG01064993	comp557341_c0_seq1		Q6R5A3	TRPV1	Transient receptor potential cation channel subfamily V member 1 (TrpV1) (Osm-9-like TRP channel 1) (OTRPC1) (Vanilloid receptor 1)	39.4737	0.94							1.0022	1.1496	0.168335	0.336671		5.95361	1.38769	0.16523
GBCG01033300	comp189200_c37_seq1								WP_002863556.1	488952481	45.9459	0.8		1.39871	1.28832	0.23511	0.215545		5.94917	1.79523	0.0726164
GBCG01022799	comp187447_c0_seq1		Q69ZI1	SH3R1	E3 ubiquitin-protein ligase SH3RF1 (EC 6.3.2.-) (Plenty of SH3s) (Protein POSH) (SH3 domain-containing RING finger protein 1) (SH3 multiple domains protein 2)	72.549	-13.3595		XP_005239564.1	529439633	81.9444	-20.94		0.827966	0.676551	0.139833	0.171739		5.9211	1.94872	0.0513291
GBCG01022796	comp187445_c8_seq1								EMC81102.1	449270428	52.9412	-6.22		0.653743	0.247624	0.110528	0.0781777		5.9147	4.23758	2.25944e-05
GBCG01023404	comp187659_c5_seq1		Q5VU97	CAHD1	VWFA and cache domain-containing protein 1 (Cache domain-containing protein 1)	86.4198	-33.93		XP_005521367.1	543353460	100	-36.94		0.320158	0.441069	0.0541802	0.0636574		5.90915	1.18873	0.234544
GBCG01015420	comp180190_c0_seq1		Q98864	PTC1	Protein patched homolog 1 (PTC1) (Patched 1)	73.913	-22.69		XP_004936790.1	513197750	100	-31.72		0.529232	0.421631	0.0899167	0.104961		5.88581	1.94141	0.0522084
GBCG01010902	comp151574_c0_seq1		Q8QFN3	TM121	Transmembrane protein 121 (Protein hole)	98.7342	-36.71		XP_005426735.1	543276680	100	-34.97		0.408388	0.328517	0.0694252	0.0807563		5.88241	2.01547	0.0438554
GBCG01005423	comp143669_c0_seq1								XP_005142247.1	527247853	50	0.98		0.551756	0.335949	0.0938857	0.132448		5.87689	2.41919	0.015555
GBCG01000027	comp48917_c0_seq1								WP_006833739.1	493887631	51.7241	-0.19		0.146946	0.166739	0.0250612	0.0501224		5.86349	1.32839	0.184049
GBCG01053179	comp189879_c29_seq1		P26806	GAG	Gag polyprotein (Core polyprotein) [Cleaved into: Matrix protein p15; RNA-binding phosphoprotein p12 (pp12); Capsid protein p30; Nucleocapsid protein p10]	38.9474	-14.2479		XP_005437156.1	541963919	45.2632	-21.4777		1.57272	2.73799	0.26843	0.15697		5.85896	0.950426	0.341896
GBCG01002615	comp109364_c0_seq1		Q86UQ4	ABCAD	ATP-binding cassette sub-family A member 13	36.3636	-2.74		XP_005430661.1	543296969	97.1831	-31.84		0.203304	0.406607	0.0351363	0.0702727		5.78614	0.867189	0.385839
GBCG01032670	comp189177_c0_seq1								WP_016571372.1	514431587	54.1667	0.506803		0.615552	0.352933	0.106517	0.0881628		5.77889	3.00146	0.0026869
GBCG01031371	comp189096_c5_seq1		Q7Z5L0	VMO1	Vitelline membrane outer layer protein 1 homolog	46.8085	-13.52		XP_005534547.1	543382714	87.5	-37.8646		0.468391	0.347162	0.0813513	0.116281		5.75764	2.07375	0.0381027
GBCG01015264	comp179867_c0_seq1		Q14003	KCNC3	Potassium voltage-gated channel subfamily C member 3 (KSHIIID) (Voltage-gated potassium channel subunit Kv3.3)	92.1053	-38.81		XP_005533622.1	543380855	100	-40.07		0.475303	0.629549	0.0825998	0.110731		5.75429	1.18134	0.237467
GBCG01002701	comp111605_c0_seq1		O60840	CAC1F	Voltage-dependent L-type calcium channel subunit alpha-1F (Voltage-gated calcium channel subunit alpha Cav1.4)	75	0.87		XP_003226836.1	327284219	35.2941	0.75		0.314753	0.291916	0.0547011	0.0631924		5.75406	1.70726	0.0877734
GBCG01004066	comp140421_c0_seq1		Q7V8L1	ARGD	Acetylornithine aminotransferase (ACOAT) (EC 2.6.1.11)	38.0952	0.51							0.292858	0.183235	0.0509883	0.0589033		5.74364	2.44196	0.0146076
GBCG01011614	comp165828_c0_seq1		Q8VA42	RDRP	RNA-directed RNA polymerase VP2 (EC 2.7.7.48)	54.5455	0.87							0.316597	0.31603	0.0552374	0.0638119		5.73158	1.5635	0.117935
GBCG01058040	comp190021_c11_seq1		Q5R5R4	RUFY2	RUN and FYVE domain-containing protein 2	78.0822	-89.56		XP_005491092.1	542164953	98.6301	-110.61		0.831015	1.07294	0.145044	0.0470963		5.7294	1.26742	0.205005
GBCG01021207	comp186338_c5_seq1		P97536	CAND1	Cullin-associated NEDD8-dissociated protein 1 (Cullin-associated and neddylation-dissociated protein 1) (TBP-interacting protein of 120 kDa A) (TBP-interacting protein 120A) (p120 CAND1)	75	-23.39		XP_005522009.1	543355232	100	-31.48		0.424834	0.252024	0.0741721	0.148344		5.72768	2.31751	0.0204758
GBCG01015633	comp180478_c2_seq1								XP_005039978.1	524983978	80	0.75		0.683797	0.21166	0.119767	0.0657453		5.70938	4.18361	2.86913e-05
GBCG01017688	comp182885_c1_seq1								XP_005429151.1	543283608	43.75	0.3		0.599302	0.455586	0.105155	0.167201		5.69923	2.04244	0.041108
GBCG01032566	comp189170_c7_seq1								EGW29990.1	344299637	48	0.710344		1.31112	0.962628	0.230383	0.209758		5.69104	2.26808	0.0233245
GBCG01000412	comp57561_c0_seq1		P14287	OSTP	Osteopontin (Bone sialoprotein 1) (Secreted phosphoprotein 1) (SPP-1)	55.5556	0.64							0.406787	0.303434	0.0716564	0.0865315		5.67691	2.12412	0.0336597
GBCG01016288	comp181268_c1_seq1		Q4P3U5	EFR3	Protein EFR3	48.2759	0.86							0.379141	0.356327	0.0672024	0.0486461		5.64178	1.70258	0.088647
GBCG01043872	comp189574_c30_seq1		Q804A5	EPA2A	Embryonic polyadenylate-binding protein 2-A (Embryonic poly(A)-binding protein 2-A) (XePABP2-A) (ePABP-2A) (ePABP2-A) (Embryonic poly(A)-binding protein type II-A) (PABPN2) (p32)	73.0769	-4.83		EMP36266.1	465983157	93.75	-8.64		0.339905	0.178657	0.0607557	0.0414132		5.59462	2.794	0.00520604
GBCG01053518	comp189888_c7_seq1		O60231	DHX16	Putative pre-mRNA-splicing factor ATP-dependent RNA helicase DHX16 (EC 3.6.4.13) (ATP-dependent RNA helicase #3) (DEAH-box protein 16)	80	-21.87		XP_005533745.1	543381103	89.5522	-26.62		0.848449	0.519787	0.15225	0.124883		5.57274	2.53634	0.0112018
GBCG01015183	comp179510_c0_seq1		Q8BJ73	RSPO4	R-spondin-4 (Cysteine-rich and single thrombospondin domain-containing protein 4) (Cristin-4) (mCristin-4) (Roof plate-specific spondin-4)	29.6296	0.87							0.362389	0.322953	0.0651952	0.13039		5.55853	1.74345	0.0812552
GBCG01022410	comp187282_c2_seq1		Q6NYZ4	PLA1A	Phospholipase A1 member A (EC 3.1.1.-)	44.8276	0.86							1.03809	0.689662	0.187522	0.270921		5.5358	2.27937	0.022645
GBCG01020743	comp185946_c1_seq1		Q05586	NMDZ1	Glutamate receptor ionotropic, NMDA 1 (GluN1) (Glutamate [NMDA] receptor subunit zeta-1) (N-methyl-D-aspartate receptor subunit NR1) (NMD-R1)	99.4012	-91.68		NP_996862.1	46195826	100	-90.4		0.809442	1.32776	0.146323	0.125036		5.53188	0.993008	0.320706
GBCG01026488	comp188586_c7_seq1		Q8C156	CND2	Condensin complex subunit 2 (Barren homolog protein 1) (Chromosome-associated protein H) (mCAP-H) (Non-SMC condensin I complex subunit H) (XCAP-H homolog)	45.1613	0.89							0.956361	1.28924	0.172928	0.345855		5.53041	1.17046	0.241815
GBCG01039114	comp189418_c22_seq1		Q9I8W6	EURL	Protein EURL	79.0698	-57.8185		XP_005487226.1	542156886	97.5806	-69.6814		0.485825	0.677421	0.0882934	0.0606791		5.50239	1.16893	0.242432
GBCG01048744	comp189737_c20_seq1		Q0J9V6	Y4294	Uncharacterized protein Os04g0629400	60	0.85		CDI85700.1	557189942	35.0877	0.5		3.27365	3.22517	0.595637	0.218453		5.49605	1.66285	0.0963426
GBCG01014004	comp174180_c0_seq1								XP_005239327.1	529439154	85.7143	-4.59		0.256965	0.170147	0.0467883	0.0935766		5.49208	2.12676	0.03344
GBCG01027554	comp188778_c33_seq1		Q12B04	METN	Methionine import ATP-binding protein MetN (EC 3.6.3.-)	60.8696	0.4		WP_003049416.1	489139641	42.623	-0.42		0.673559	0.260566	0.123021	0.101776		5.47517	3.7409	0.000183365
GBCG01002798	comp114271_c0_seq1								XP_005518203.1	543344360	88.8889	-11.32		0.392901	0.104212	0.0720076	0.0869557		5.45638	2.92939	0.00339629
GBCG01011909	comp167645_c0_seq1		Q06116	YP117	Uncharacterized protein YPR117W	45.9459	0.75							0.437705	0.141	0.0804674	0.0628188		5.43953	4.08548	4.39854e-05
GBCG01003439	comp131993_c0_seq1								XP_005042107.1	524988378	60.5263	-3.52636		0.797571	0.570795	0.146729	0.022468		5.43569	2.26684	0.0234
GBCG01012424	comp169736_c1_seq1		Q3UG61	MRGB1	Mas-related G-protein coupled receptor member B1	46.1538	0.86							0.337098	0.318245	0.0621965	0.0423953		5.41988	1.71085	0.0871097
GBCG01009803	comp147577_c0_seq1		P08317	IL8	Interleukin-8 (IL-8) (9E3) (C-X-C motif chemokine 8) (CEF-4) (Embryo fibroblast protein 1) (EMF-1)	78.6408	-41.81		XP_005044538.1	524993409	95.1456	-47.73		1.03743	0.499858	0.191852	0.255711		5.40749	3.02867	0.00245629
GBCG01003560	comp134794_c1_seq1								XP_005049428.1	525003449	94.7368	-0.18		0.504286	0.343302	0.0933027	0.108356		5.40484	2.14777	0.0317319
GBCG01005476	comp143816_c1_seq1		Q865S3	ARHG2	Rho guanine nucleotide exchange factor 2 (Guanine nucleotide exchange factor H1) (GEF-H1) (Tight junction-associated guanine nucleotide exchange factor isoform A)	82.6087	-26.74		XP_005533534.1	543380679	100	-31.15		0.371033	0.21096	0.0688002	0.0837796		5.3929	2.46492	0.0137043
GBCG01014006	comp174199_c0_seq1		P18910	ANPRA	Atrial natriuretic peptide receptor 1 (EC 4.6.1.2) (Atrial natriuretic peptide receptor type A) (ANP-A) (ANPR-A) (NPR-A) (Guanylate cyclase A) (GC-A)	90.9091	-25.8002		XP_005511166.1	543740565	93.5484	-29.4468		0.246639	0.106185	0.0458563	0.0917126		5.37852	2.54178	0.0110289
GBCG01058146	comp190024_c26_seq1								XP_005866245.1	554543256	40	0.17		0.497649	0.447277	0.0925497	0.0641655		5.37709	1.73683	0.0824177
GBCG01026343	comp188557_c0_seq1		Q7TNR9	ARHG4	Rho guanine nucleotide exchange factor 4 (APC-stimulated guanine nucleotide exchange factor) (Asef)	71.0843	-30.72		XP_005491031.1	542164816	97.5904	-39.5		0.537742	0.220334	0.100071	0.0908183		5.37358	3.40032	0.000673067
GBCG01006290	comp144961_c0_seq1		P04972	CNRG	Retinal rod rhodopsin-sensitive cGMP 3',5'-cyclic phosphodiesterase subunit gamma (GMP-PDE gamma) (EC 3.1.4.35)	91.954	-42.76		XP_002187032.1	224075487	100	-43.9		1.26407	1.75132	0.236718	0.119549		5.33999	1.18047	0.237812
GBCG01019897	comp185189_c4_seq1		Q5RCN4	FZD6	Frizzled-6 (Fz-6)	82.5	-49.8736		XP_005423523.1	543267202	96.3415	-73.3607		1.28384	1.08554	0.240481	0.237769		5.33865	1.85705	0.0633038
GBCG01042529	comp189533_c12_seq1		Q9UQ90	SPG7	Paraplegin (EC 3.4.24.-) (Spastic paraplegia 7 protein)	48.1481	0.52							0.845819	0.530439	0.158634	0.112095		5.3319	2.72915	0.00634974
GBCG01016872	comp181959_c4_seq1								XP_005433059.1	541953451	84.6154	-1.57		1.15515	0.303018	0.217928	0.175516		5.3006	5.359	8.36859e-08
GBCG01048757	comp189737_c33_seq1		P07224	PROS	Vitamin K-dependent protein S	64.9378	-189.6		XP_005422432.1	543264145	98.1172	-276.18		7.68437	7.78621	1.45227	0.947892		5.29129	1.58881	0.112103
GBCG01052249	comp189851_c16_seq1								XP_004185378.1	471191351	42.8571	0.29		1.27604	0.49947	0.241224	0.0595605		5.28986	3.96918	7.21202e-05
GBCG01000533	comp59755_c0_seq1		Q8L7M4	SDN5	Small RNA degrading nuclease 5 (EC 3.1.-.-)	54.1667	0.51							0.446654	0.197086	0.0847648	0.112397		5.26933	2.80408	0.00504611
GBCG01034599	comp189256_c33_seq1		Q09866	YAG1	Uncharacterized WD repeat-containing protein C12G12.01c	43.75	-0.0334432							0.640165	0.379223	0.121742	0.0326813		5.25836	4.7297	2.24856e-06
GBCG01045414	comp189621_c29_seq1		Q5E985	HYAL1	Hyaluronidase-1 (Hyal-1) (EC 3.2.1.35) (Hyaluronoglucosaminidase-1)	60	0.97		XP_005242450.1	529445480	60.8696	-4.93		0.86504	1.37541	0.165248	0.151496		5.23479	1.00768	0.313607
GBCG01005640	comp144232_c1_seq1		P08122	CO4A2	Collagen alpha-2(IV) chain [Cleaved into: Canstatin]	57.1429	0.29		YP_003012278.1	251797547	58.0645	0.87		0.429837	0.0961912	0.0822323	0.11754		5.22711	3.38815	0.000703666
GBCG01022773	comp187438_c0_seq1								XP_005060888.1	525026892	70.4545	-43.36		2.22889	1.48977	0.426688	0.593787		5.22369	2.24505	0.0247651
GBCG01028790	comp188913_c1_seq1		A8C754	THADA	Thyroid adenoma-associated protein homolog	87.5	-28.37		XP_002196030.1	224047212	98.6111	-31.27		0.485467	0.279384	0.0931014	0.068397		5.21438	2.64739	0.00811147
GBCG01045605	comp189628_c15_seq1		Q7VQB1	TGT	Queuine tRNA-ribosyltransferase (EC 2.4.2.29) (Guanine insertion enzyme) (tRNA-guanine transglycosylase)	48	0.26							1.46712	1.33464	0.281386	0.140189		5.21389	1.79017	0.0734272
GBCG01052084	comp189845_c20_seq1		Q922B2	SYDC	Aspartate--tRNA ligase, cytoplasmic (EC 6.1.1.12) (Aspartyl-tRNA synthetase) (AspRS)	95.4167	-132.51		XP_005519661.1	543348504	100	-136.82		1.59124	2.57564	0.307729	0.214566		5.17092	0.989406	0.322464
GBCG01046545	comp189666_c3_seq1								XP_005038205.1	524980316	70.5882	-3.32		0.277799	0.280487	0.0537899	0.10758		5.16453	1.52035	0.128421
GBCG01017424	comp182604_c3_seq1		A8C754	THADA	Thyroid adenoma-associated protein homolog	75.9036	-28.25		XP_005483134.1	542148302	90.4762	-34.75		0.474005	0.262708	0.0920576	0.132701		5.149	2.50109	0.0123811
GBCG01061407	comp190111_c4_seq1		Q0H8Y7	COX2	Cytochrome c oxidase subunit 2 (EC 1.9.3.1) (Cytochrome c oxidase polypeptide II)	48	0.63							13.803	26.9386	2.68127	5.14141		5.14793	0.811485	0.417087
GBCG01023930	comp187868_c7_seq1		Q6DBR0	RUSD4	RNA pseudouridylate synthase domain-containing protein 4	79.7101	-25.69		XP_005058760.1	525022538	100	-32.88		0.496985	0.551081	0.096677	0.1224		5.14068	1.40419	0.160261
GBCG01064266	comp345271_c0_seq1		Q13609	DNSL3	Deoxyribonuclease gamma (DNase gamma) (EC 3.1.21.-) (DNase I homolog protein DHP2) (Deoxyribonuclease I-like 3) (DNase I-like 3) (Liver and spleen DNase) (LS-DNase) (LSD)	65.3659	-97.8079		XP_005485483.1	542153214	94.6809	-155.75		2.4102	1.48536	0.469153	0.476682		5.13734	2.47965	0.013151
GBCG01065399	comp727869_c0_seq1		Q99575	POP1	Ribonucleases P/MRP protein subunit POP1 (hPOP1) (EC 3.1.26.5)	64.8148	-13.75		XP_002198841.2	449495013	94.6903	-57.01		0.487265	0.38369	0.0954801	0.149385		5.10331	1.86296	0.0624686
GBCG01014112	comp174662_c0_seq1		Q08828	ADCY1	Adenylate cyclase type 1 (EC 4.6.1.1) (ATP pyrophosphate-lyase 1) (Adenylate cyclase type I) (Adenylyl cyclase 1) (Ca(2+)/calmodulin-activated adenylyl cyclase)	55.5556	0.52							0.27356	0.124389	0.0537899	0.10758		5.08571	2.27646	0.0228183
GBCG01011184	comp154056_c1_seq1		P02457	CO1A1	Collagen alpha-1(I) chain (Alpha-1 type I collagen)	42.3077	-1		YP_007358183.1	442318162	53.8462	-1.11		0.325809	0.158773	0.0642002	0.0758675		5.0749	2.85692	0.00427775
GBCG01011322	comp155953_c0_seq1		P72238	CFA2	Coronafacic acid dehydratase (CFA-dehydratase) (EC 4.2.1.-)	45.7143	0.86							0.434844	0.199758	0.0859788	0.11526		5.05757	2.80102	0.00509418
GBCG01053281	comp189882_c11_seq1		P50404	SFTPD	Pulmonary surfactant-associated protein D (PSP-D) (SP-D) (Lung surfactant protein D)	45.1613	-0.19		ESO06852.1	555703619	52.6316	0.29		0.992279	0.459251	0.197098	0.0774667		5.03445	3.17283	0.00150961
GBCG01043104	comp189548_c12_seq1		P49716	CEBPD	CCAAT/enhancer-binding protein delta (C/EBP delta) (Nuclear factor NF-IL6-beta) (NF-IL6-beta)	42.3077	0.06		XP_005855926.1	553194315	42.5532	0.87		4.01781	3.05538	0.79819	0.446535		5.03365	2.10746	0.035078
GBCG01004198	comp140616_c0_seq1								EPS57129.1	527181900	35.2941	0.52		0.728397	0.676308	0.145269	0.117831		5.01413	1.64502	0.0999662
GBCG01016219	comp181180_c0_seq1								XP_002950844.1	302838572	32.6923	0.99		0.168297	0.139013	0.0335677	0.0671355		5.01366	1.79695	0.0723439
GBCG01048634	comp189732_c26_seq1								XP_004947912.1	513221592	78	-10.04		0.444789	0.347763	0.0887373	0.106067		5.01242	2.9046	0.0036772
GBCG01005258	comp143285_c0_seq1		Q8K419	LEG4	Galectin-4 (Gal-4) (Lactose-binding lectin 4)	42.6087	-16.54		XP_005534190.1	543382000	72.1649	-33.46		0.349406	0.309596	0.0700872	0.10018		4.98531	1.72157	0.0851469
GBCG01019262	comp184610_c0_seq1		B2RUJ5	APBA1	Amyloid beta A4 precursor protein-binding family A member 1 (Adapter protein X11alpha) (Neuron-specific X11 protein) (Neuronal Munc18-1-interacting protein 1) (Mint-1)	80.5195	-31.84		XP_005494295.1	542173406	98.7013	-36.24		0.443584	0.218673	0.0890258	0.110628		4.98265	2.72625	0.0064058
GBCG01042821	comp189541_c15_seq1		Q1MG13	TTCA	tRNA 2-thiocytidine biosynthesis protein TtcA	55.5556	0.87		CBY42805.1	313215065	52.9412	0.64		0.522392	0.414741	0.105395	0.078737		4.9565	1.92081	0.054756
GBCG01061161	comp190103_c33_seq1		Q6C9G0	HIR3	Histone transcription regulator 3 homolog	34	0.28							1.99304	1.74414	0.403689	0.495438		4.93707	1.76622	0.0773583
GBCG01037076	comp189356_c29_seq1		Q640N2	AR13B	ADP-ribosylation factor-like protein 13B (ADP-ribosylation factor-like protein 2-like 1) (ARL2-like protein 1)	86.3158	-57.9881		XP_005491468.1	542165724	98.9583	-110.996		21.5374	19.8169	4.38187	1.05247		4.91511	1.72746	0.0840854
GBCG01034763	comp189265_c22_seq1		Q4R596	SAHH	Adenosylhomocysteinase (AdoHcyase) (EC 3.3.1.1) (S-adenosyl-L-homocysteine hydrolase)	92.0962	-156.62		XP_005494256.1	542173273	100	-167.43		2.619	3.66539	0.533093	0.906277		4.91284	1.10469	0.269293
GBCG01028610	comp188894_c2_seq1								WP_020657623.1	522146415	26.5957	0.4		1.0547	1.07566	0.214724	0.120905		4.91188	1.56267	0.118131
GBCG01011069	comp152939_c1_seq1								WP_004457518.1	490592498	38.4615	0.52		0.405101	0.191692	0.0826694	0.104455		4.90025	2.74785	0.00599878
GBCG01036606	comp189339_c24_seq1		P05539	CO2A1	Collagen alpha-1(II) chain (Alpha-1 type II collagen) [Cleaved into: Collagen alpha-1(II) chain; Chondrocalcin]	48.2759	-0.07							0.761973	1.22082	0.15551	0.0591679		4.89983	0.989882	0.322231
GBCG01039123	comp189418_c31_seq1		Q02YW4	HISZ	ATP phosphoribosyltransferase regulatory subunit	59.0909	0.52							0.937544	0.704706	0.191852	0.162757		4.88681	2.07538	0.0379516
GBCG01037331	comp189365_c15_seq1		Q54FF3	GEFK	Ras guanine nucleotide exchange factor K (RasGEF domain-containing protein K)	32.7586	-0.42							0.74013	0.508096	0.151565	0.232103		4.88325	2.16938	0.030054
GBCG01025536	comp188390_c2_seq1		P10272	POL	Pol polyprotein [Cleaved into: Protease (EC 3.4.23.-); Reverse transcriptase/ribonuclease H (RT) (EC 2.7.7.49) (EC 3.1.26.4); Integrase (IN)]	48.1481	-6.70147		XP_005532489.1	543378575	57.4074	-15.0645		1.00996	0.280786	0.207119	0.149832		4.87621	4.63813	3.5158e-06
GBCG01050114	comp189784_c13_seq1								YP_004495329.1	333921748	41.3043	0.75		1.92788	0.730514	0.396038	0.482368		4.86793	3.4699	0.000520662
GBCG01021552	comp186657_c0_seq1		Q9QZS0	CO4A3	Collagen alpha-3(IV) chain [Cleaved into: Tumstatin]	50	-2.6786		XP_393988.4	328782864	54.7619	-2.73		0.718038	0.140423	0.147949	0.18991		4.85328	3.97507	7.03589e-05
GBCG01041604	comp189503_c42_seq1								XP_005533932.1	543381477	81.0277	-139.763		2.34196	4.50869	0.485918	0.335634		4.81967	0.821466	0.411381
GBCG01045206	comp189615_c49_seq1		Q5SXM1	ZN678	Zinc finger protein 678	47.2222	0.06							0.413614	0.183486	0.085895	0.17179		4.81535	2.57327	0.0100744
GBCG01013317	comp172164_c0_seq1		P54733	CCNE	G1/S-specific cyclin-E (DmCycE)	34.6154	0.87		XP_003581136.1	357167383	40.9091	0.06		0.452001	0.228253	0.0941062	0.126156		4.8031	2.33148	0.019728
GBCG01002228	comp85928_c0_seq1								XP_002198191.2	449471804	80.6452	-3.66		0.478627	0.38588	0.0998064	0.0217492		4.79556	1.87913	0.0602268
GBCG01004879	comp142080_c0_seq1		P15962	RDRP	RNA-directed RNA polymerase (EC 2.7.7.48) (Protein p92) [Cleaved into: Protein p33]	50	0.86							0.636862	0.395137	0.132958	0.120186		4.78994	2.3469	0.0189304
GBCG01005689	comp144344_c0_seq1								ETE68736.1	565317221	37.7778	-0.52		0.480374	0.45054	0.100455	0.0750462		4.78198	1.63314	0.102439
GBCG01006238	comp144919_c1_seq1								XP_002191286.2	449481293	38.2979	-0.41		0.88483	0.399132	0.185092	0.259505		4.78048	2.95064	0.00317118
GBCG01027136	comp188716_c1_seq1								WP_007278114.1	494488643	39.6226	0.18		0.621629	0.43316	0.130163	0.158502		4.77579	2.11574	0.0343672
GBCG01000883	comp64866_c0_seq1		Q6MGD0	CUTA	Protein CutA (Brain acetylcholinesterase putative membrane anchor)	72.7273	-37.53		XP_005812774.1	551522572	69.5238	-36.95		4.01488	4.69691	0.841195	0.485266		4.77283	1.34923	0.177264
GBCG01023474	comp187687_c8_seq1		B5EI57	IF2	Translation initiation factor IF-2	39.1304	0.06		YP_005075488.1	374322359	48.9796	0.63		2.35971	2.13781	0.495448	0.208784		4.76278	1.73452	0.0828264
GBCG01012236	comp168988_c0_seq1								BAA88337.1	6576738	50	-1.81		0.586278	0.705702	0.123335	0.126801		4.75355	1.32591	0.18487
GBCG01040354	comp189457_c2_seq1		O13530	YL198	Putative uncharacterized protein YLR198C	46.4286	0.86							0.737484	0.854248	0.155343	0.25305		4.74746	1.30932	0.190424
GBCG01005125	comp142990_c0_seq1		Q9H792	PEAK1	Pseudopodium-enriched atypical kinase 1 (EC 2.7.10.2) (Sugen kinase 269) (Tyrosine-protein kinase SgK269)	47.619	0.75							0.474141	0.189051	0.100015	0.073476		4.7407	3.16528	0.00154932
GBCG01030890	comp189070_c13_seq1		Q8CHB8	TTLL5	Tubulin polyglutamylase TTLL5 (EC 6.-.-.-) (Tubulin--tyrosine ligase-like protein 5)	71.4286	-22.11		XP_002199992.2	449504431	98.5714	-41.0395		0.541709	0.318597	0.11429	0.0434848		4.73976	2.54767	0.0108444
GBCG01022489	comp187327_c0_seq1		Q8N394	TMTC2	Transmembrane and TPR repeat-containing protein 2	47.8261	0.4							0.931393	0.274728	0.196792	0.141706		4.73289	5.74214	9.349e-09
GBCG01031164	comp189082_c17_seq1								AAC60281.1	2331059	64.1509	-9.93		0.236051	0.169133	0.0498956	0.0997912		4.73091	1.98679	0.046946
GBCG01031780	comp189123_c9_seq1		Q8N8Z3	PRR26	Proline-rich protein 26	53.8462	0.94		XP_004715698.1	507702605	40	0.25		3.33209	2.95012	0.706452	0.308507		4.71665	1.77957	0.0751467
GBCG01049117	comp189752_c26_seq1		Q7L5L3	GDPD3	Glycerophosphodiester phosphodiesterase domain-containing protein 3 (EC 3.1.-.-)	52.381	-18.17		XP_003225088.1	327280697	52.7473	-20.36		1.32423	1.6247	0.282332	0.266925		4.69032	1.25382	0.209909
GBCG01004584	comp141173_c0_seq1								EMC87512.1	449280151	40.3509	-2.96		0.55111	0.834995	0.117829	0.18855		4.6772	1.01296	0.31108
GBCG01023725	comp187780_c2_seq1								XP_005037526.1	524978895	76.9231	-1.34		0.86328	0.349513	0.184617	0.186656		4.67606	3.41315	0.000642167
GBCG01004472	comp141035_c0_seq1		Q8AII2	GAG	Gag polyprotein (Pr55Gag) [Cleaved into: Matrix protein p17 (MA); Capsid protein p24 (CA); Spacer peptide p2; Nucleocapsid protein p7 (NC); Spacer peptide p1; p6-gag]	31.7647	-7.61		XP_005043972.1	524992234	53.6585	-41.13		0.627317	0.684335	0.134177	0.268353		4.67531	1.33533	0.181767
GBCG01063230	comp190157_c9_seq1		P0CO45	BBP	Branchpoint-bridging protein	40.4255	-4.71		XP_005497408.1	542185246	68.4211	-7.49		4.43585	3.24801	0.949109	0.367731		4.6737	2.10798	0.0350328
GBCG01061468	comp190112_c6_seq1		Q555V7	VID27	VID27-like protein	35.8974	0.74							0.443425	0.174628	0.0949004	0.142606		4.67253	2.98397	0.00284531
GBCG01040896	comp189477_c19_seq1		P16819	UL62	Uncharacterized protein UL62	60.7143	0.24							19.1549	20.1708	4.09982	2.0507		4.67213	1.48433	0.137721
GBCG01036584	comp189339_c2_seq1		Q27ID8	ENV	Envelope glycoprotein (Env polyprotein) [Cleaved into: Surface protein (SU); Transmembrane protein (TM); R-peptide]	34.8837	0.29		YP_003371568.1	283780813	40.8163	-0.77		0.79595	0.715642	0.170495	0.221321		4.66848	1.67667	0.0936063
GBCG01002682	comp111218_c0_seq1		Q96KQ4	ASPP1	Apoptosis-stimulating of p53 protein 1 (Protein phosphatase 1 regulatory subunit 13B)	79.4872	-29.19		XP_005030036.1	514790648	100	-36.13		0.497137	0.394986	0.106584	0.0807877		4.66429	1.87189	0.0612217
GBCG01019621	comp184900_c0_seq1		Q9CXW2	RT22	28S ribosomal protein S22, mitochondrial (MRP-S22) (S22mt)	72.3077	-23.69		XP_005050795.1	525006245	88.5714	-28.6		0.890223	1.25373	0.191267	0.135583		4.65435	1.10054	0.271095
GBCG01057865	comp190015_c15_seq1		Q501L1	P20D2	Peptidase M20 domain-containing protein 2 (Aminoacylase-1-like protein 2)	94.3396	-23.73		XP_005012427.1	514714909	100	-23.02		0.606401	0.746235	0.130489	0.171924		4.64714	1.22267	0.221453
GBCG01017001	comp182131_c2_seq1		Q8K4C0	FMO5	Dimethylaniline monooxygenase [N-oxide-forming] 5 (EC 1.14.13.8) (Dimethylaniline oxidase 5) (Hepatic flavin-containing monooxygenase 5) (FMO 5)	71.6981	-36.83		XP_002189739.2	449509211	98.1132	-53.75		0.576528	0.0963838	0.124069	0.0846293		4.64684	4.4577	8.28426e-06
GBCG01022876	comp187482_c5_seq1		Q5E9P9	GLYC	Serine hydroxymethyltransferase, cytosolic (SHMT) (EC 2.1.2.1) (Glycine hydroxymethyltransferase) (Serine methylase)	97.1429	-13.3		XP_004945261.1	513208240	100	-11.54		0.348644	0.295408	0.0752551	0.0950868		4.63283	1.71341	0.0866361
GBCG01023475	comp187687_c9_seq1								XP_003267917.2	441637112	39.6825	0.64		0.618721	0.953322	0.133737	0.132091		4.6264	0.997826	0.318364
GBCG01003165	comp122786_c0_seq1								XP_005673572.1	545884367	53.8462	0.98		0.370932	0.540041	0.0802749	0.0583427		4.62077	1.05158	0.292993
GBCG01005976	comp144690_c0_seq1		Q9TTC1	POL	Pro-Pol polyprotein (Pr125Pol) [Cleaved into: Protease/Reverse transcriptase/ribonuclease H (EC 2.7.7.49) (EC 2.7.7.7) (EC 3.1.26.4) (EC 3.4.23.-) (p87Pro-RT-RNaseH); Integrase (IN) (p42In)]	45.7746	-94.3145		XP_005534386.1	543382392	56.746	-117.245		2.83472	5.13753	0.613496	0.427114		4.62061	0.861273	0.389088
GBCG01012207	comp168843_c0_seq1								XP_005050123.1	525004867	57.1429	-7.70978		0.865053	0.559417	0.187422	0.174978		4.61553	2.26488	0.02352
GBCG01003240	comp125024_c0_seq1		Q924A2	CIC	Protein capicua homolog	45.8333	0.87		WP_007004492.1	494062412	62.069	0.75		0.355428	0.21738	0.0772454	0.102426		4.60128	2.09448	0.0362168
GBCG01018483	comp183807_c0_seq1		Q46L78	TRPD	Anthranilate phosphoribosyltransferase (EC 2.4.2.18)	54.1667	0.63							0.815625	0.481767	0.177586	0.186173		4.59285	2.51369	0.0119476
GBCG01026704	comp188626_c5_seq1								XP_005014086.1	514721890	62.1212	-10.85		0.617346	0.929014	0.134452	0.213784		4.59158	1.04493	0.296054
GBCG01046116	comp189647_c18_seq1		P93349	XTH	Probable xyloglucan endotransglucosylase/hydrolase protein (EC 2.4.1.207)	36.6667	0.93							0.540563	0.161373	0.117767	0.0884335		4.59011	4.07142	4.67272e-05
GBCG01026521	comp188594_c3_seq1		P51398	RT29	28S ribosomal protein S29, mitochondrial (MRP-S29) (S29mt) (Death-associated protein 3) (DAP-3) (Ionizing radiation resistance conferring protein)	75.9036	-30.68		XP_002192580.2	449490015	88.6364	-35.91		0.538324	0.288813	0.117449	0.0448693		4.58346	2.70919	0.00674472
GBCG01054631	comp189916_c51_seq1								ESO02335.1	555699102	57.1429	0.06		0.850575	0.7833	0.186836	0.0959952		4.55253	1.72616	0.0843196
GBCG01009903	comp147631_c1_seq1		O73790	SPB10	Heterochromatin-associated protein MENT (Myeloid and erythroid nuclear termination stage-specific protein) (Serpin B10)	57.2581	-75.74		XP_005425905.1	543274233	96.7742	-131.78		1.24376	0.446512	0.273295	0.324475		4.551	3.37259	0.000744659
GBCG01004720	comp141543_c0_seq1		Q4U2V3	CBPC1	Cytosolic carboxypeptidase 1 (EC 3.4.17.-) (ATP/GTP-binding protein 1)	36.5854	0.86							0.42353	0.40955	0.0931579	0.134287		4.54636	1.48649	0.137149
GBCG01003430	comp131731_c0_seq1								WP_017194601.1	515762001	45.9459	0.99		0.298289	0.105523	0.0658724	0.0795469		4.52829	2.46512	0.0136966
GBCG01053817	comp189896_c16_seq1		A0JPH4	SCAP	Sterol regulatory element-binding protein cleavage-activating protein (SCAP) (SREBP cleavage-activating protein)	100	-10.97		XP_003965873.1	410904787	100	-9.11		0.638309	0.132373	0.141531	0.163501		4.51002	4.00413	6.2246e-05
GBCG01017449	comp182634_c0_seq1		Q92258	GRISA	Protein GRISEA (MAC1 homolog)	32.6923	0.05							0.315037	0.256087	0.0699458	0.139892		4.50402	2.01021	0.0444092
GBCG01006488	comp145128_c0_seq1		O42854	YFHH	SH3 domain-containing protein C23A1.17	38	-0.76		YP_007371612.1	443493465	43.9024	-0.41		4.90052	9.51699	1.08852	1.84761		4.50202	0.788542	0.43038
GBCG01049074	comp189751_c0_seq1								XP_005018456.1	514741246	69.2308	-11.44		0.718487	0.600529	0.15986	0.31972		4.49447	1.63953	0.101103
GBCG01003431	comp131744_c0_seq1								XP_005494494.1	542174168	72.4138	-2.61		0.486376	0.396664	0.10829	0.0251182		4.49143	2.13073	0.0331114
GBCG01019420	comp184725_c2_seq1								WP_022156543.1	547743097	44.8276	0.99		0.537555	0.287902	0.120593	0.0629209		4.4576	2.68022	0.00735743
GBCG01006215	comp144908_c0_seq1		P03364	POL	Pol polyprotein [Cleaved into: Reverse transcriptase/ribonuclease H (RT) (EC 2.7.7.49) (EC 2.7.7.7) (EC 3.1.26.4); Integrase (IN)]	46.875	-7.96		NP_041261.1	9627017	46.875	-6.1		2.27511	2.71552	0.511391	0.809595		4.44888	1.23863	0.215484
GBCG01065957	comp1117155_c0_seq1		O55196	ENAM	Enamelin	58.8235	0.87							0.400307	0.29018	0.0900143	0.122924		4.44715	3.36976	0.000752328
GBCG01065892	comp1039589_c0_seq1		Q49A88	CCD14	Coiled-coil domain-containing protein 14	53.8462	-12.36		XP_002189762.2	449506861	100	-28.48		0.279648	0.286194	0.0629106	0.0739149		4.44517	1.48993	0.136242
GBCG01024870	comp188162_c5_seq1		Q3UZ18	NARG2	NMDA receptor-regulated protein 2	64.2857	-17.7		XP_005425918.1	543274273	95.7746	-29.29		0.303708	0.44606	0.0683235	0.0825068		4.44515	1.00421	0.315279
GBCG01000493	comp58908_c0_seq1								XP_005431019.1	543298051	82.3529	-5.86		0.481018	0.262055	0.108225	0.131788		4.44461	2.45179	0.0142148
GBCG01034771	comp189265_c30_seq1		P51893	SAHHA	Adenosylhomocysteinase A (AdoHcyase A) (EC 3.3.1.1) (S-adenosyl-L-homocysteine hydrolase A)	84.8485	-9.19		XP_002187273.1	224077438	100	-9.55		2.3316	3.14132	0.526186	0.87867		4.43113	1.10688	0.268347
GBCG01012282	comp169149_c0_seq1		Q91ZX6	SENP2	Sentrin-specific protease 2 (EC 3.4.22.68) (Axam2) (SUMO-1 protease 1) (SuPr-1) (SUMO-1/Smt3-specific isopeptidase 2) (Smt3ip2) (Sentrin/SUMO-specific protease SENP2)	45.1613	0.62		XP_005431590.1	543299517	93.3333	-31.95		0.31794	0.207729	0.0718505	0.0835775		4.42502	2.05821	0.0395695
GBCG01061233	comp190107_c3_seq1		Q2JIS7	PSBV2	Cytochrome c-550-like protein	48.3871	0.85							2.3703	2.912	0.536023	0.904513		4.42201	1.20355	0.228762
GBCG01065318	comp687798_c0_seq1		Q7ULJ4	PPK	Polyphosphate kinase (EC 2.7.4.1) (ATP-polyphosphate phosphotransferase) (Polyphosphoric acid kinase)	84.6154	0.75							0.434379	0.351137	0.098334	0.135762		4.41738	1.88943	0.0588337
GBCG01031504	comp189103_c26_seq1		Q22438	RM51	39S ribosomal protein L51, mitochondrial (L51mt) (MRP-L51)	50	0.06							0.350862	0.170549	0.0794887	0.108159		4.41398	2.63004	0.00853746
GBCG01009996	comp147690_c0_seq1		C4ZBD4	RL3	50S ribosomal protein L3	43.75	0.4							1.31141	1.76612	0.297278	0.441121		4.41138	1.12125	0.262181
GBCG01029937	comp189011_c27_seq1		O35678	MGLL	Monoglyceride lipase (MGL) (EC 3.1.1.23) (Monoacylglycerol lipase) (MAGL)	75.9036	-36.25		XP_005485462.1	542153172	98.7952	-42.75		0.409205	0.246324	0.0927883	0.133754		4.4101	2.22793	0.0258854
GBCG01014008	comp174206_c1_seq1								XP_004246159.1	460401290	40.3846	-0.06		0.442799	0.390986	0.100408	0.0952041		4.41002	1.73869	0.0820889
GBCG01063235	comp190157_c14_seq1		P03365	POL	Pol polyprotein [Cleaved into: Reverse transcriptase/ribonuclease H (RT) (EC 2.7.7.49) (EC 2.7.7.7) (EC 3.1.26.4); Integrase (IN)]	50	-17.11		XP_002188731.2	449488794	62.3377	-21.29		2.20232	2.1379	0.50031	0.496331		4.40191	1.53942	0.123702
GBCG01014735	comp177588_c0_seq1								YP_002458974.1	219668539	56.6667	0.18		0.558457	0.528573	0.127097	0.108596		4.39396	1.68693	0.0916169
GBCG01005200	comp143180_c0_seq1		Q9UKN7	MYO15	Unconventional myosin-XV (Unconventional myosin-15)	78.5714	0.4		WP_019360118.1	518189910	44.7368	0.87		0.430146	0.361901	0.0980817	0.133941		4.38559	1.83139	0.0670422
GBCG01057506	comp190003_c38_seq1		Q5EAW9	TAF3	Transcription initiation factor TFIID subunit 3 (TBP-associated factor 3)	30.9524	0.29		WP_010687531.1	498373375	39.2857	0.52		1.72344	0.872452	0.393355	0.472776		4.38137	2.60021	0.0093167
GBCG01016104	comp181055_c0_seq1		Q8K2J4	CCD14	Coiled-coil domain-containing protein 14	70.2703	-6.21		XP_005416086.1	543245804	100	-18.904		0.440367	0.339041	0.100712	0.118123		4.37254	1.8335	0.0667281
GBCG01033267	comp189200_c4_seq1								CCM20884.1	523566500	48.6486	0.52		1.34401	1.2723	0.307858	0.134027		4.36568	1.63341	0.102382
GBCG01064834	comp502302_c0_seq1		Q6PFT9	AB1IP	Amyloid beta A4 precursor protein-binding family B member 1-interacting protein (APBB1-interacting protein 1)	31.7073	0.16		XP_005956157.1	556720583	37.5	-1.34		0.981597	0.601555	0.22542	0.164545		4.35453	2.39752	0.0165066
GBCG01013631	comp173007_c0_seq1		P97369	NCF4	Neutrophil cytosol factor 4 (NCF-4) (Neutrophil NADPH oxidase factor 4) (p40-phox) (p40phox)	70.5882	-23.96		XP_005421875.1	543262872	98.5294	-31.72		0.25324	0.181448	0.0581867	0.0714111		4.35219	2.08302	0.0372496
GBCG01039821	comp189442_c28_seq1								EPS44501.1	526204270	53.125	0.88		0.936426	0.552745	0.216665	0.254821		4.32199	2.32417	0.0201165
GBCG01024234	comp187963_c1_seq1								WP_002987919.1	489077978	35.8491	0.75		1.10226	0.751957	0.255882	0.118841		4.30769	2.21786	0.0265642
GBCG01004926	comp142249_c0_seq1		A5PJR4	PURA1	Adenylosuccinate synthetase isozyme 1 (AMPSase 1) (AdSS 1) (EC 6.3.4.4) (Adenylosuccinate synthetase, basic isozyme) (Adenylosuccinate synthetase, muscle isozyme) (M-type adenylosuccinate synthetase) (IMP--aspartate ligase 1)	92.7273	-27.1992		XP_005483352.1	542148758	100	-29.2218		0.399515	0.0662159	0.0929825	0.115545		4.29667	2.75437	0.0058806
GBCG01014841	comp178068_c0_seq1		P23090	GAG	Gag polyprotein (Core polyprotein) [Cleaved into: Matrix protein p15 (MA); RNA-binding phosphoprotein p12 (pp12); Capsid protein p30 (CA); Nucleocapsid protein p10 (NC-gag)]	70.8333	-3.08		P23090.3	120866	70.8333	-1.23		0.352111	0.263934	0.0819565	0.119233		4.29631	2.06503	0.0389204
GBCG01023083	comp187537_c0_seq1								XP_005497111.1	542184072	84.1463	-31.03		0.799553	0.493307	0.186238	0.165896		4.29318	2.59525	0.00945221
GBCG01056757	comp189982_c11_seq1		Q08CX5	TBC24	TBC1 domain family member 24	55.1724	-24.66		XP_002186792.2	449479010	100	-43.55		0.915565	0.729602	0.214613	0.110327		4.26612	1.84827	0.0645631
GBCG01002513	comp102713_c0_seq1		Q8IUR5	TMTC1	Transmembrane and TPR repeat-containing protein 1	89.0625	-94.6881		XP_005482922.1	542147859	100	-106.869		0.703517	0.68317	0.164986	0.146152		4.2641	1.55709	0.11945
GBCG01052608	comp189860_c42_seq1		Q9H3E2	SNX25	Sorting nexin-25	79.4118	-24.54		XP_005415585.1	543244331	97.0588	-30.1		0.33363	0.236319	0.0783197	0.106568		4.25985	2.01876	0.0435118
GBCG01009577	comp147445_c1_seq1								WP_019226782.1	518056574	32	0.98		0.426751	0.431597	0.100451	0.137176		4.24836	1.51466	0.129858
GBCG01046900	comp189677_c2_seq1		O83980	SYA	Alanine--tRNA ligase (EC 6.1.1.7) (Alanyl-tRNA synthetase) (AlaRS)	70.5882	0.28							0.552292	0.210276	0.130349	0.08302		4.23702	3.24113	0.00119055
GBCG01006248	comp144930_c0_seq1		Q96VC4	CBPYA	Carboxypeptidase Y homolog A (EC 3.4.16.5)	31.7073	0.64							0.477908	0.13259	0.112888	0.0245998		4.23347	3.18216	0.0014618
GBCG01044686	comp189598_c17_seq1								XP_005521170.1	543352869	89.4737	-1.23		0.318716	0.368791	0.0754207	0.100007		4.22584	1.23195	0.217966
GBCG01024594	comp188086_c4_seq1		Q7TPQ3	SHPRH	E3 ubiquitin-protein ligase SHPRH (EC 3.6.4.-) (EC 6.3.2.-) (SNF2, histone-linker, PHD and RING finger domain-containing helicase)	90.4762	-49.7		EOA99838.1	483510715	100	-53.18		0.633206	0.473594	0.149949	0.0775791		4.22282	2.01391	0.0440188
GBCG01054046	comp189902_c7_seq1		Q6PB66	LPPRC	Leucine-rich PPR motif-containing protein, mitochondrial (130 kDa leucine-rich protein) (LRP 130) (mLRP130)	48.5714	0.52							1.29965	0.527379	0.308061	0.136162		4.21882	3.31526	0.000915594
GBCG01017418	comp182603_c0_seq1		P34641	CED11	Protein ced-11 (Cell death protein 11)	44	0.87							0.787435	0.352917	0.187149	0.189198		4.20754	4.29379	1.75652e-05
GBCG01034969	comp189273_c0_seq1		P39734	HPH2	Protein HPH2 (Functionally related to TCP1 protein 2) (High pH protein 2)	38.5965	0.17		EMD67977.1	451854685	41.6667	0.87		8.1811	16.2056	1.948	3.71522		4.19974	0.750678	0.452847
GBCG01010831	comp150344_c0_seq1		Q4WCV5	TRM44	tRNA (uracil-O(2)-)-methyltransferase (EC 2.1.1.211)	35.4839	-1.12		XP_747821.1	70984629	35.4839	0.76		0.471687	0.307452	0.112884	0.182012		4.1785	1.87103	0.0613405
GBCG01004619	comp141230_c1_seq1								XP_005043451.1	524991169	66.6667	0.52		0.55039	0.250865	0.13201	0.0306203		4.1693	2.90893	0.0036267
GBCG01014462	comp176298_c0_seq1		P35251	RFC1	Replication factor C subunit 1 (Activator 1 140 kDa subunit) (A1 140 kDa subunit) (Activator 1 large subunit) (Activator 1 subunit 1) (DNA-binding protein PO-GA) (Replication factor C 140 kDa subunit) (RF-C 140 kDa subunit) (RFC140) (Replication factor C	52.2388	-9.35		XP_002189560.2	449500927	86.5672	-18.63		0.698455	0.262846	0.167793	0.153383		4.1626	4.2485	2.15208e-05
GBCG01055556	comp189945_c1_seq1		P21414	POL	Pol polyprotein [Cleaved into: Protease (EC 3.4.23.-); Reverse transcriptase/ribonuclease H (RT) (EC 2.7.7.49) (EC 3.1.26.4); Integrase (IN)]	43.6293	-181.326		AGV92853.1	544141757	45.0485	-198.899		4.43753	7.1712	1.0665	1.53833		4.16082	0.919192	0.357995
GBCG01007746	comp146138_c0_seq1		P70080	TPH1	Tryptophan 5-hydroxylase 1 (EC 1.14.16.4) (Tryptophan 5-monooxygenase 1)	97.3761	-197.11		XP_005427241.1	543278205	98.8539	-200.46		1.69583	0.791977	0.408209	0.360138		4.15431	2.98451	0.00284036
GBCG01000573	comp60447_c1_seq1								XP_004476479.1	488582134	40	0.87		0.688944	0.703171	0.165987	0.212551		4.15059	1.36372	0.172655
GBCG01032177	comp189147_c27_seq1								ESN91041.1	555687809	36.1702	0.63		0.667384	0.494886	0.160811	0.0232306		4.15012	2.19634	0.0280677
GBCG01017219	comp182399_c2_seq1		Q96P70	IPO9	Importin-9 (Imp9) (Ran-binding protein 9) (RanBP9)	95.8333	-32.78		XP_005141054.1	527245430	98.6111	-31.5		0.297923	0.115269	0.0718526	0.0489772		4.14631	2.48393	0.012994
GBCG01016211	comp181170_c0_seq1		Q7RVQ8	PACC	pH-response transcription factor pacC/RIM101	66.6667	0.75							0.443759	0.410469	0.107318	0.123977		4.13498	1.54015	0.123523
GBCG01008721	comp146919_c0_seq1		O95503	CBX6	Chromobox protein homolog 6	46.875	0.75							0.769413	0.222974	0.187021	0.174289		4.11405	3.73582	0.000187103
GBCG01050730	comp189805_c12_seq1		A0QLI5	MAV	Putative NAD(+)--arginine ADP-ribosyltransferase Mav (EC 2.4.2.31) (Putative mono(ADP-ribosyl)transferase) (mADPRT) (mART) (Toxin Mav)	28.3333	0.63		EJD43931.1	393236382	42.5	0.99		0.82203	0.947777	0.199853	0.399705		4.11318	1.20392	0.228619
GBCG01023402	comp187659_c3_seq1		Q5VU97	CAHD1	VWFA and cache domain-containing protein 1 (Cache domain-containing protein 1)	100	-35.68		Q5VU97.2	158563905	100	-33.82		0.320674	0.0753559	0.0781217	0.156243		4.1048	2.15223	0.0313794
GBCG01012665	comp170493_c0_seq1		Q8VIG3	RSPH1	Radial spoke head 1 homolog (Male meiotic metaphase chromosome-associated acidic protein) (Meichroacidin) (Testis-specific gene A2 protein)	69.2982	-46.33		XP_005427307.1	543278390	100	-66.05		0.535248	0.713451	0.130934	0.118356		4.08793	1.10663	0.268452
GBCG01041575	comp189503_c13_seq1		Q54NP8	KIF4	Kinesin-related protein 4 (Kinesin family member 4) (Kinesin-7)	22.5806	0.15		XP_005040274.1	524984601	84.2975	-47.73		1.73902	3.27541	0.426673	0.343682		4.07577	0.79475	0.426759
GBCG01018361	comp183682_c1_seq1								XP_005998113.1	556984356	35.5932	-0.19		0.698927	0.184083	0.171498	0.0941423		4.07543	3.79733	0.000146263
GBCG01013817	comp173492_c0_seq1		Q2FTN5	RL13	50S ribosomal protein L13	45.1613	0.74							0.457811	0.107046	0.112338	0.149731		4.07531	2.70791	0.00677075
GBCG01009821	comp147590_c1_seq1								EME80783.1	452981023	42	-0.77		1.03837	0.512647	0.255274	0.510548		4.06767	2.11665	0.0342897
GBCG01001942	comp80938_c0_seq1		Q8N1B3	FA58A	Cyclin-related protein FAM58A (Cyclin-M)	60	-3.9		XP_005534203.1	543382026	74.2424	-14.45		1.96916	1.17779	0.484117	0.381594		4.06752	2.42767	0.0151962
GBCG01020776	comp185983_c1_seq1								XP_005534518.1	543382656	63.4921	-11.66		0.578935	0.387942	0.142427	0.241236		4.06478	1.86196	0.0626091
GBCG01061248	comp190107_c18_seq1								XP_001538610.1	154275518	35.2941	0.78		1.48442	1.67201	0.36555	0.504983		4.0608	1.28256	0.199646
GBCG01019899	comp185189_c6_seq1								XP_005042437.1	524989068	93.5065	-32.65		1.00355	1.34745	0.247169	0.236495		4.06017	1.09807	0.272174
GBCG01004213	comp140636_c0_seq1		O94855	SC24D	Protein transport protein Sec24D (SEC24-related protein D)	39.5349	0.06							0.483553	0.420103	0.119268	0.146375		4.05433	1.68474	0.0920388
GBCG01042701	comp189537_c27_seq1								YP_002353892.1	217968658	51.5152	0.87		0.822097	0.184008	0.202871	0.0450186		4.05231	4.42595	9.60174e-06
GBCG01032000	comp189135_c8_seq1		Q61210	ARHG1	Rho guanine nucleotide exchange factor 1 (Lbc's second cousin) (Lymphoid blast crisis-like 2)	37.5	-0.65		WP_019631504.1	518461297	51.3514	-0.88		0.517533	0.620214	0.127736	0.105725		4.05158	1.2631	0.206554
GBCG01041840	comp189510_c2_seq1		Q7S8J1	NTE1	Lysophospholipase nte-1 (EC 3.1.1.5) (Intracellular phospholipase B) (Neuropathy target esterase homolog)	28.2609	0.75		XP_005480741.1	542143314	56.25	-7.38		0.292395	0.281601	0.0724029	0.0974428		4.03845	1.47431	0.140399
GBCG01000790	comp63268_c0_seq1								WP_007573101.1	494847001	42.4242	0.88		0.577902	0.481233	0.143402	0.19583		4.02994	1.71201	0.0868951
GBCG01034294	comp189247_c30_seq1								YP_003651676.1	296269044	48.5714	0.64		0.543661	0.455197	0.13516	0.156809		4.02235	1.73311	0.0830758
GBCG01019982	comp185275_c2_seq1								YP_001107630.1	134101969	56	0.98		0.321095	0.200069	0.0799052	0.15981		4.01844	1.83219	0.0669234
GBCG01021433	comp186572_c2_seq1								NP_001078954.1	148283739	40.9091	0.76		0.569782	0.632242	0.141862	0.228736		4.01645	1.25092	0.210965
GBCG01050742	comp189805_c24_seq1		Q6Q0N3	NT5D2	5'-nucleotidase domain-containing protein 2 (EC 3.1.3.-)	82.8685	-258.22		XP_005522221.1	543355843	99.2606	-10000		25.9334	16.4978	6.46319	6.78651		4.01248	2.18271	0.0290569
GBCG01024390	comp188019_c3_seq1		Q2NKJ3	CTC1	CST complex subunit CTC1 (Conserved telomere maintenance component 1) (HBV DNAPTP1-transactivated protein B)	46.875	0.06							2.3626	2.47548	0.588928	0.523813		4.01169	1.40097	0.161224
GBCG01022400	comp187279_c5_seq1		Q5XI62	MENT	Protein MENT (Methylated in normal thymocytes protein)	39.3939	0.87							0.406358	0.251457	0.101486	0.151009		4.00406	2.55395	0.0106509
GBCG01034355	comp189249_c2_seq1								AAD02173.3	4733887	59.4595	-0.88		0.666678	0.248621	0.166843	0.0840817		3.99584	3.40176	0.000669532
GBCG01043669	comp189565_c18_seq1		Q499P8	CP058	UPF0420 protein C16orf58 homolog	36.5079	-0.76		XP_004671086.1	507575080	36.5079	-0.53		0.438285	0.447747	0.109829	0.153658		3.9906	1.38907	0.164811
GBCG01020241	comp185480_c0_seq1		P17027	ZNF23	Zinc finger protein 23 (Zinc finger protein 359) (Zinc finger protein 612) (Zinc finger protein KOX16)	61.9048	0.51							0.535928	0.619161	0.134427	0.130661		3.98675	1.2366	0.216235
GBCG01048537	comp189730_c15_seq1								XP_004005438.1	426222519	97.8261	-18.28		0.802462	0.587356	0.201291	0.205871		3.98657	1.89885	0.0575843
GBCG01042840	comp189541_c34_seq1		Q9P1Y6	PHRF1	PHD and RING finger domain-containing protein 1	57.6923	0.85		WP_021327054.1	544917499	35.0877	-0.06		0.839515	0.390684	0.21122	0.143482		3.9746	3.02977	0.00244742
GBCG01024732	comp188124_c2_seq1		Q90830	CRTAP	Cartilage-associated protein (Dualin)	93.2432	-34.74		XP_005519138.1	543347135	97.3684	-35.44		1.83011	2.16297	0.461851	0.32179		3.96257	1.23705	0.216067
GBCG01036622	comp189339_c40_seq1		Q607S6	ARGJ	Arginine biosynthesis bifunctional protein ArgJ [Cleaved into: Arginine biosynthesis bifunctional protein ArgJ alpha chain; Arginine biosynthesis bifunctional protein ArgJ beta chain] [Includes: Glutamate N-acetyltransferase (EC 2.3.1.35) (Ornithine acety	33.3333	0.53		XP_004913266.1	512832167	47.9167	-4.01		0.961715	1.06461	0.24327	0.0954854		3.95328	1.33233	0.182754
GBCG01002635	comp109986_c0_seq1		Q9R269	PEPL	Periplakin	83.8235	-24.54		XP_005425300.1	543272412	100	-29.52		0.49885	0.408995	0.126475	0.119921		3.94427	1.72167	0.0851293
GBCG01011357	comp157252_c0_seq1								YP_008072303.1	511060418	48.3871	0.17		0.667447	0.397113	0.169323	0.227912		3.94185	2.24858	0.0245396
GBCG01000666	comp61619_c1_seq1		O43603	GALR2	Galanin receptor type 2 (GAL2-R) (GALR-2)	56	0.51							0.607925	0.231615	0.154852	0.196715		3.92584	2.81047	0.00494687
GBCG01026177	comp188530_c11_seq1		Q5M7Z0	RNFT1	RING finger and transmembrane domain-containing protein 1 (Protein PTD016)	83.871	-13.0441		XP_005056689.1	525018295	100	-15.7508		0.505108	0.518512	0.128758	0.124541		3.92294	1.35501	0.175413
GBCG01006497	comp145135_c0_seq1		O94768	ST17B	Serine/threonine-protein kinase 17B (EC 2.7.11.1) (DAP kinase-related apoptosis-inducing protein kinase 2)	76.7045	-83.8782		XP_005490973.1	542164698	97.1751	-113.92		10.5938	8.18947	2.70174	1.75295		3.92109	1.88521	0.0594016
GBCG01046436	comp189663_c9_seq1		Q8R0W0	EPIPL	Epiplakin	38.7097	0.63		XP_005431082.1	543298233	92.1053	-19.589		18.3011	36.3111	4.6703	9.28458		3.91861	0.727822	0.466723
GBCG01050636	comp189800_c7_seq1		Q1PFJ4	PUP17	Probable purine permease 17 (AtPUP17)	38.0952	0.78							1.28777	1.30196	0.32915	0.539069		3.9124	1.36751	0.171464
GBCG01019898	comp185189_c5_seq1		Q5RCN4	FZD6	Frizzled-6 (Fz-6)	66.8394	-75.94		XP_005479509.1	542140745	97.4093	-112.84		1.25349	1.03636	0.320516	0.344431		3.91084	1.69878	0.0893603
GBCG01062244	comp190131_c8_seq1		P22309	UD11	UDP-glucuronosyltransferase 1-1 (UDPGT 1-1) (UGT1*1) (UGT1-01) (UGT1.1) (EC 2.4.1.17) (Bilirubin-specific UDPGT isozyme 1) (hUG-BR1) (UDP-glucuronosyltransferase 1-A) (UGT-1A) (UGT1A) (UDP-glucuronosyltransferase 1A1)	64.2857	-19.56		XP_005430514.1	543296523	97.1429	-31.73		0.186362	0.372723	0.0477676	0.0560256		3.90143	0.736797	0.461246
GBCG01020190	comp185440_c2_seq1		Q96GS4	CQ059	Uncharacterized protein C17orf59	40.5405	0.17							0.772618	0.883207	0.198082	0.0738622		3.9005	1.30331	0.192469
GBCG01046180	comp189651_c15_seq1								XP_002192502.2	449508036	45.9459	-0.18		3.92407	2.42604	1.0073	0.380651		3.89561	2.36844	0.0178634
GBCG01018979	comp184360_c0_seq1		Q4V891	POC5	Centrosomal protein POC5 (Protein of centriole 5)	54.5455	-10.28		XP_005488363.1	542159254	96.3636	-22.57		0.619065	0.275436	0.159022	0.042689		3.89294	3.07315	0.00211813
GBCG01014957	comp178521_c3_seq1		P57788	MOT4	Monocarboxylate transporter 4 (MCT 4) (Solute carrier family 16 member 3)	91.4286	-30.22		XP_005056278.1	525017451	97.1429	-30.92		0.429885	0.199002	0.110447	0.0256186		3.89223	3.21544	0.00130246
GBCG01006341	comp144998_c1_seq1								WP_008865257.1	496140750	50	0.15476		0.424684	0.187959	0.109254	0.110481		3.88714	3.08039	0.00206727
GBCG01009904	comp147631_c2_seq1		B2KI30	SPB10	Serpin B10 (Proteinase inhibitor 10)	67.5676	-9.27		XP_002188038.1	224158589	100	-13.23		0.878306	0.362183	0.225994	0.223121		3.88641	2.96964	0.00298148
GBCG01014211	comp175093_c0_seq1		Q6ZVL6	K154L	UPF0606 protein KIAA1549L	58.3333	0.4							0.556605	0.312021	0.14349	0.0601754		3.87906	2.4538	0.0141354
GBCG01002622	comp109626_c0_seq1								XP_005497695.1	542186362	79.3103	-3.09		1.52802	2.06	0.394259	0.53152		3.87567	1.06398	0.287336
GBCG01065197	comp633721_c0_seq1								XP_005431694.1	543270791	91.3043	-5.25523		0.530579	0.299052	0.137116	0.100383		3.86957	2.24365	0.0248548
GBCG01003614	comp136609_c0_seq1		Q86UQ4	ABCAD	ATP-binding cassette sub-family A member 13	74.5098	-15.96		XP_005484366.1	542150895	95.7143	-31.37		0.309342	0.575509	0.0799743	0.109213		3.86801	0.832496	0.405129
GBCG01045777	comp189634_c26_seq1		Q55DE7	ATX2	Ataxin-2 homolog	53.3333	-1.12		XP_005062201.1	525029597	92.3077	-3.31		0.617026	0.264933	0.159731	0.148309		3.8629	3.51341	0.000442393
GBCG01024002	comp187887_c4_seq1		Q9UPV9	TRAK1	Trafficking kinesin-binding protein 1 (106 kDa O-GlcNAc transferase-interacting protein)	93.0556	-29.41		XP_005041230.1	524986570	97.2222	-29.06		0.337147	0.321206	0.0874742	0.11599		3.85425	1.38126	0.167199
GBCG01008664	comp146881_c1_seq1		Q5NAN5	GLK2	Probable transcription factor GLK2 (Golden2-like protein 2) (OsGLK2)	26.087	0.17		XP_002519876.1	255557693	39.759	-1.81		1.18043	1.60006	0.309057	0.232727		3.81946	1.06302	0.287772
GBCG01019790	comp185058_c1_seq1		Q6DD44	XPR1	Xenotropic and polytropic retrovirus receptor 1 homolog	56.5217	0.71							0.851664	0.585278	0.223746	0.150625		3.80639	2.04066	0.0412848
GBCG01018233	comp183531_c0_seq1		P17453	BPI	Bactericidal permeability-increasing protein (BPI)	29.8701	-3.32		XP_005524987.1	543363238	95	-34.05		0.506873	0.190778	0.133269	0.120344		3.80338	3.29207	0.000994539
GBCG01057598	comp190007_c11_seq1		O00254	PAR3	Proteinase-activated receptor 3 (PAR-3) (Coagulation factor II receptor-like 2) (Thrombin receptor-like 2)	63.8095	-61.9966		XP_005427340.1	543278487	89.2857	-93.1243		3.47034	1.87109	0.915931	0.613247		3.78887	2.62599	0.0086398
GBCG01050722	comp189805_c4_seq1		Q8TF61	FBX41	F-box only protein 41	84.4828	-22.8		XP_005429755.1	543292990	100	-24.88		0.628323	0.855223	0.165908	0.144416		3.78717	1.0409	0.29792
GBCG01057156	comp189994_c25_seq1		Q96M27	PRRC1	Protein PRRC1 (Proline-rich and coiled-coil-containing protein 1)	48.3871	0.27							7.26567	9.19529	1.91955	0.332411		3.78509	1.16636	0.243468
GBCG01015481	comp180273_c0_seq1								NP_647779.2	386770464	38.0282	-1.81		0.604627	0.528455	0.159758	0.0582905		3.78464	1.71659	0.0860537
GBCG01010163	comp147784_c0_seq1								NP_001271412.1	548923655	48.4848	0.64		0.812483	0.487821	0.214773	0.168854		3.78298	4.18061	2.90723e-05
GBCG01019893	comp185189_c0_seq1		Q8WMU5	FZD6	Frizzled-6 (Fz-6)	91.1602	-133.415		XP_005423523.1	543267202	98.3425	-144.872		1.3402	1.19014	0.354356	0.37189		3.78208	1.57641	0.114932
GBCG01027153	comp188720_c0_seq1		Q5RDE1	IF2P	Eukaryotic translation initiation factor 5B (eIF-5B) (Translation initiation factor IF-2)	50	0.75		XP_005528980.1	543371515	94.1176	-29.06		0.429247	0.264589	0.113578	0.162004		3.77933	2.39891	0.0164441
GBCG01049799	comp189771_c34_seq1		Q5E9V4	RRNAD	Protein RRNAD1	57.8125	-31.99		XP_005059073.1	525023181	83.3333	-63.81		1.5054	0.599133	0.398853	0.14013		3.77432	8.668	0
GBCG01020487	comp185701_c0_seq1		Q9NX57	RAB20	Ras-related protein Rab-20	70.3704	-15.96		XP_005145302.1	527254027	100	-22.91		0.556682	0.34686	0.147783	0.248681		3.76688	1.79659	0.0724004
GBCG01063923	comp263871_c0_seq1		Q3ZC84	CNDP2	Cytosolic non-specific dipeptidase (EC 3.4.13.18) (CNDP dipeptidase 2)	83.7161	-239.83		XP_005482946.1	542147909	98.1211	-273.32		4.69616	4.4871	1.24953	0.782369		3.75835	1.5146	0.129874
GBCG01046584	comp189668_c0_seq1		Q8BUE7	MUC20	Mucin-20 (MUC-20)	38.0952	0.91							0.885649	0.821977	0.236279	0.0806754		3.74831	1.56639	0.117256
GBCG01023501	comp187697_c2_seq1		P55201	BRPF1	Peregrin (Bromodomain and PHD finger-containing protein 1) (Protein Br140)	100	-20.7622		XP_001495114.1	149728307	100	-18.97		0.553141	0.114047	0.147599	0.141224		3.7476	2.92382	0.00345761
GBCG01002910	comp116987_c0_seq1								XP_005482290.1	542146550	97.6744	-15.15		0.254938	0.126627	0.0680468	0.136094		3.74651	2.10911	0.0349349
GBCG01022443	comp187299_c1_seq1		P87515	POLN	Non-structural polyprotein (Polyprotein nsP1234) (P1234) [Cleaved into: P123; P123'; mRNA-capping enzyme nsP1 (EC 2.1.1.-) (EC 2.7.7.-) (Non-structural protein 1); Protease nsP2 (EC 3.1.3.33) (EC 3.4.22.-) (EC 3.6.1.15) (EC 3.6.4.13) (Non-structural prote	28.5714	0.4							0.361226	0.29352	0.0964251	0.137538		3.74618	1.60883	0.107654
GBCG01050118	comp189784_c17_seq1								ESN96378.1	555693146	55.5556	0.41		7.75749	9.82437	2.07089	0.777843		3.74597	1.15044	0.249963
GBCG01042652	comp189536_c16_seq1		P40589	WNT4	Protein Wnt-4 (dWnt-4)	44.4444	0.52							0.387147	0.32403	0.10357	0.128701		3.73804	1.54084	0.123355
GBCG01014906	comp178302_c1_seq1		B0T3J0	SYM	Methionine--tRNA ligase (EC 6.1.1.10) (Methionyl-tRNA synthetase) (MetRS)	90	0.554289		EDN59038.1	151940579	46.1538	0.18		0.584797	0.692523	0.156445	0.0500315		3.73802	1.22655	0.21999
GBCG01050116	comp189784_c15_seq1		O88573	AFF1	AF4/FMR2 family member 1 (Proto-oncogene AF4) (Protein AF-4)	46.4286	0.5							8.91154	11.7631	2.38436	1.14634		3.73749	1.1037	0.269724
GBCG01003268	comp125969_c0_seq1								XP_004252723.1	460414743	44.1176	0.99		0.436818	0.202745	0.116897	0.0967807		3.73676	2.90685	0.00365082
GBCG01046472	comp189663_c45_seq1		Q6GZW7	RPB1	Putative DNA-directed RNA polymerase 008R (EC 2.7.7.6)	46.875	0.86							10.994	21.851	2.94305	5.29445		3.73557	0.716915	0.473426
GBCG01027609	comp188787_c5_seq1								XP_005533129.1	543379869	78.5714	0.67732		1.85061	1.31986	0.496061	0.780004		3.73062	1.77882	0.0752688
GBCG01002540	comp104844_c0_seq1		Q9CAF2	NUD26	Nudix hydrolase 26, chloroplastic (AtNUDT26) (EC 3.6.1.-) (Bis(5'-nucleosyl)-tetraphosphatase (asymmetrical)) (EC 3.6.1.17)	50	0.86							0.495077	0.385243	0.132757	0.0484386		3.7292	1.8043	0.0711845
GBCG01044126	comp189580_c10_seq1								WP_000395613.1	446317758	51.7241	0.99		0.691486	0.599606	0.185456	0.0679632		3.72858	1.65878	0.0971601
GBCG01053299	comp189882_c29_seq1								CBQ70474.1	343426946	38.5965	0.16		2.71366	0.233081	0.728047	0.243612		3.72731	10.2606	0
GBCG01020284	comp185516_c0_seq1								ESA15304.1	552931739	45.4545	0.99		0.468942	0.320399	0.125973	0.177714		3.72255	1.75527	0.0792131
GBCG01037697	comp189377_c4_seq1		P33529	PHY	Phytochrome	53.5714	-0.42							0.342539	0.140334	0.0921002	0.122124		3.7192	2.13981	0.0323705
GBCG01021549	comp186653_c0_seq1		Q5ZID5	UBP28	Ubiquitin carboxyl-terminal hydrolase 28 (EC 3.4.19.12) (Deubiquitinating enzyme 28) (Ubiquitin thioesterase 28) (Ubiquitin-specific-processing protease 28)	88.1579	-32.07		XP_005427627.1	543279318	98.6842	-33.46		0.39513	0.304059	0.106245	0.0829425		3.71905	1.74336	0.0812708
GBCG01014441	comp176180_c0_seq1		Q6AXC6	DDX11	Probable ATP-dependent RNA helicase DDX11 (EC 3.6.4.13) (DEAD/H box protein 11)	73.913	-2.51		XP_005421129.1	543260629	95.8333	-3.54		0.476732	0.224261	0.128265	0.0386312		3.71678	2.76149	0.00575378
GBCG01022656	comp187392_c2_seq1								EFA85225.1	281211059	50	0.84996		0.574209	0.221708	0.154567	0.0778074		3.71495	3.28223	0.00102988
GBCG01043878	comp189574_c36_seq1		Q3T0Y9	RN186	RING finger protein 186	44.7368	-1.66		XP_005495906.1	542179475	90.625	-25.11		3.62896	3.84257	0.976902	0.578843		3.71476	1.36108	0.173487
GBCG01003230	comp124569_c0_seq1		P39058	CEFG	Acetyl-CoA--deacetylcephalosporin C acetyltransferase (DAC acetyltransferase) (DAC-AT) (DCPC-ATF) (EC 2.3.1.175) [Cleaved into: Acetyl-CoA--deacetylcephalosporin C O-acetyltransferase chain 1; Acetyl-CoA--deacetylcephalosporin C O-acetyltransferase chain	59.0909	0.86							0.270225	0.260617	0.0728043	0.0846869		3.71166	1.51037	0.130949
GBCG01013144	comp171645_c0_seq1								XP_005421271.1	543261052	88.2353	-15.84		0.655743	0.35505	0.177434	0.181291		3.6957	2.44358	0.0145425
GBCG01035431	comp189288_c10_seq1		Q9SSE5	COL9	Zinc finger protein CONSTANS-LIKE 9	61.9048	0.63							0.617207	0.452369	0.167052	0.228451		3.6947	1.81179	0.0700189
GBCG01005447	comp143729_c0_seq1		Q863Y9	GTR5	Solute carrier family 2, facilitated glucose transporter member 5 (Fructose transporter) (Glucose transporter type 5, small intestine) (GLUT-5)	35.2941	0.87							0.468153	0.317815	0.126741	0.158859		3.69378	1.84491	0.0650506
GBCG01013026	comp171294_c0_seq1								YP_008754378.1	556586785	40.678	0.98		0.755636	0.691933	0.204858	0.209831		3.68858	1.49265	0.13553
GBCG01043315	comp189554_c25_seq1								WP_005164656.1	491306659	31.1475	0.98		0.664189	0.109619	0.180371	0.217241		3.68236	3.09651	0.00195812
GBCG01020806	comp186021_c0_seq1		Q9USQ6	SYJ2	Inositol-1,4,5-trisphosphate 5-phosphatase 2 (EC 3.1.3.36) (Synaptojanin-like protein 2)	46.4286	0.4							0.993227	0.397567	0.270833	0.227338		3.66731	3.68572	0.000228058
GBCG01054006	comp189901_c9_seq1								XP_005423411.1	543266865	69.4444	-6.0068		8.31355	6.32564	2.2688	0.998908		3.66429	1.88681	0.0591855
GBCG01030118	comp189020_c26_seq1		Q03164	KMT2A	Histone-lysine N-methyltransferase 2A (Lysine N-methyltransferase 2A) (EC 2.1.1.43) (ALL-1) (CXXC-type zinc finger protein 7) (Myeloid/lymphoid or mixed-lineage leukemia) (Myeloid/lymphoid or mixed-lineage leukemia protein 1) (Trithorax-like protein) (Zin	100	-28.733		XP_002188579.1	224083075	100	-28.1084		0.451855	0.146999	0.123331	0.0563974		3.66375	3.16481	0.00155185
GBCG01010666	comp148082_c0_seq1		Q6T3U3	NPCL1	Niemann-Pick C1-like protein 1	65.6716	-17.46		XP_005234344.1	529429051	80.303	-22.33		0.338844	0.28563	0.0925497	0.0641655		3.66121	1.69611	0.0898644
GBCG01018011	comp183265_c0_seq1		Q3U7U4	CA162	Transmembrane protein C1orf162 homolog	43.2432	-1.82		XP_005429724.1	543292593	91.5094	-45.52		0.967348	0.432168	0.264561	0.325209		3.65642	2.52433	0.011592
GBCG01049341	comp189758_c38_seq1								XP_005042583.1	524989376	64.7887	-15.61		0.588483	0.471958	0.161921	0.142288		3.63438	1.6351	0.102029
GBCG01033435	comp189208_c30_seq1								YP_007088947.1	428215803	38.7097	0.06		0.420136	0.256924	0.115603	0.173883		3.63431	1.81776	0.0691009
GBCG01011188	comp154085_c0_seq1		A1CNV8	DRS1	ATP-dependent RNA helicase drs1 (EC 3.6.4.13)	52.6316	0.63							0.708151	0.354702	0.19525	0.084558		3.6269	2.69759	0.00698435
GBCG01051996	comp189843_c5_seq1		P83436	COG7	Conserved oligomeric Golgi complex subunit 7 (COG complex subunit 7) (Component of oligomeric Golgi complex 7)	44.4444	0.51							0.579509	0.195404	0.159812	0.0861447		3.6262	3.51442	0.000440718
GBCG01046456	comp189663_c29_seq1		P58107	EPIPL	Epiplakin (450 kDa epidermal antigen)	50.7937	-26.03		XP_005431082.1	543298233	91.1243	-79.62		31.1952	62.1495	8.61637	17.0931		3.62046	0.700717	0.483479
GBCG01007261	comp145735_c0_seq1		Q54P69	PSIM	Protein psiM	47.3684	0.74		WP_010485065.1	498170909	53.5714	0.53		0.723792	0.399021	0.199978	0.0659882		3.61935	2.35874	0.0183372
GBCG01015818	comp180683_c1_seq1		Q9ULH0	KDIS	Kinase D-interacting substrate of 220 kDa (Ankyrin repeat-rich membrane-spanning protein)	82.1918	-27.33		XP_005487277.1	542156990	100	-33.34		0.401883	0.340337	0.111128	0.0992204		3.61642	1.49999	0.133615
GBCG01020460	comp185684_c3_seq1		O35454	CLCN6	Chloride transport protein 6 (Chloride channel protein 6) (ClC-6)	92.9577	-36.37		NP_001272908.1	553727198	100	-36.02		0.569884	0.216152	0.157624	0.203342		3.61547	2.72028	0.00652265
GBCG01039365	comp189425_c19_seq1								XP_004222965.1	457872091	54.1667	0.87		6.40833	3.85416	1.78062	0.95029		3.59893	2.33158	0.0197226
GBCG01023477	comp187687_c11_seq1		P58502	TKSU	Tk-subtilisin (EC 3.4.21.-)	57.8947	0.71		CDJ67719.1	557198372	33.7838	0.91		1.62091	2.61752	0.451431	0.136929		3.59061	0.885702	0.375778
GBCG01065959	comp1119272_c0_seq1								EMC82995.1	449273501	46.2963	-2.51		0.312981	0.149514	0.0872895	0.105133		3.58555	2.43085	0.0150634
GBCG01005235	comp143248_c0_seq1		Q16853	AOC3	Membrane primary amine oxidase (EC 1.4.3.21) (Copper amine oxidase) (HPAO) (Semicarbazide-sensitive amine oxidase) (SSAO) (Vascular adhesion protein 1) (VAP-1)	50	-7.48468		XP_005531610.1	543376805	91.5254	-26.1229		0.367573	0.215003	0.102537	0.103689		3.58477	2.27546	0.0228781
GBCG01002354	comp92299_c0_seq1		B9LPV1	RFCL	Replication factor C large subunit (RFC large subunit) (Clamp loader large subunit)	36.1111	0.63							0.223214	0.196629	0.0623249	0.0724972		3.58147	1.53627	0.124473
GBCG01036877	comp189349_c2_seq1		O82481	RAC10	Rac-like GTP-binding protein ARAC10 (GTPase protein ROP11)	66.6667	0.75		WP_005148672.1	491290656	35.8491	0.99		0.36715	0.394312	0.102554	0.127439		3.58005	1.24566	0.21289
GBCG01013655	comp173079_c0_seq1		Q96BT7	ALKB8	Alkylated DNA repair protein alkB homolog 8 (EC 1.14.11.-) (Probable alpha-ketoglutarate-dependent dioxygenase ABH8) (S-adenosyl-L-methionine-dependent tRNA methyltransferase ABH8) (tRNA (carboxymethyluridine(34)-5-O)-methyltransferase ABH8) (EC 2.1.1.229	80	-28.49		XP_005417766.1	543250728	98.6486	-34.96		0.373306	0.340337	0.104282	0.0227245		3.57977	1.57143	0.116082
GBCG01017320	comp182512_c0_seq1		Q5FVR4	ERI1	3'-5' exoribonuclease 1 (EC 3.1.-.-) (Histone mRNA 3'-exonuclease 1)	75	-0.89		XP_004176175.1	449512637	100	-2.5		0.280431	0.134084	0.0783736	0.156747		3.57813	1.73082	0.0834839
GBCG01022791	comp187445_c3_seq1								XP_002191900.2	449495454	52.3256	-12.12		0.740415	0.289944	0.207222	0.0936543		3.57305	3.24999	0.00115409
GBCG01001640	comp76919_c0_seq1		Q8WXH0	SYNE2	Nesprin-2 (Nuclear envelope spectrin repeat protein 2) (Nucleus and actin connecting element protein) (Protein NUANCE) (Synaptic nuclear envelope protein 2) (Syne-2)	33.3333	0.74							1.91219	2.50779	0.535197	0.111213		3.57287	1.09526	0.273402
GBCG01044453	comp189591_c1_seq1		Q767K6	DHX16	Putative pre-mRNA-splicing factor ATP-dependent RNA helicase DHX16 (EC 3.6.4.13) (DEAH-box protein 16)	57.6271	-12.13		XP_005533745.1	543381103	78.3333	-16.54		0.735288	0.37273	0.206225	0.0816118		3.56547	3.06548	0.00217324
GBCG01020916	comp186093_c3_seq1								XP_002187743.2	449498294	100	-1.8		0.520744	0.32021	0.146064	0.195809		3.56516	1.90124	0.0572702
GBCG01000623	comp61179_c0_seq1		Q0TPQ9	DXR	1-deoxy-D-xylulose 5-phosphate reductoisomerase (DXP reductoisomerase) (EC 1.1.1.267) (1-deoxyxylulose-5-phosphate reductoisomerase) (2-C-methyl-D-erythritol 4-phosphate synthase)	45.4545	0.4							0.585385	0.235311	0.164533	0.0441683		3.55786	3.22772	0.00124779
GBCG01037279	comp189364_c4_seq1								XP_005062929.1	525031128	68.75	-8.77		0.851137	0.834811	0.239639	0.110381		3.55174	1.48356	0.137926
GBCG01024004	comp187888_c1_seq1								XP_005419218.1	543254910	100	-27.43		0.417107	0.375302	0.11747	0.138018		3.55075	1.55469	0.120019
GBCG01014254	comp175364_c0_seq1		Q9DDT2	BCAP	Phosphoinositide 3-kinase adapter protein 1 (B-cell adapter for phosphoinositide 3-kinase) (B-cell phosphoinositide 3-kinase adapter protein 1)	81.5789	-29.07		XP_002193908.2	449505092	93.4211	-35.08		0.22401	0.115771	0.0630919	0.0768285		3.55053	1.85863	0.0630796
GBCG01001331	comp73540_c1_seq1								NP_611885.3	62484263	39.1304	0.65		0.587907	0.120772	0.165633	0.149367		3.54945	3.30956	0.000934432
GBCG01059740	comp190068_c9_seq1		Q5ZK90	ARSK	Arylsulfatase K (ASK) (EC 3.1.6.-)	91.1111	-16.83		XP_002190845.1	224088930	97.7778	-17		3.73065	2.4055	1.05222	1.06669		3.54552	2.04077	0.0412733
GBCG01046484	comp189663_c57_seq1		Q9QXS1	PLEC	Plectin (PCN) (PLTN) (Plectin-1) (Plectin-6)	36.1111	0.05		XP_005533120.1	543379851	94.7368	-34.577		13.0282	25.9871	3.6901	7.24229		3.53057	0.692883	0.488383
GBCG01004678	comp141350_c0_seq1								XP_005427488.1	543278924	70.8333	-3.04553		0.425747	0.364534	0.121058	0.0280797		3.51689	1.58842	0.112192
GBCG01058396	comp190031_c2_seq1								XP_004059725.1	426386507	44.6154	0.76		2.42798	2.35886	0.690405	0.546806		3.51675	1.45228	0.146424
GBCG01029120	comp188948_c0_seq1		Q8N4T0	CBPA6	Carboxypeptidase A6 (EC 3.4.17.1) (Carboxypeptidase B)	81.6	-189.66		XP_005479741.1	542141232	97.3753	-225.94		1.3048	1.45892	0.371113	0.347576		3.51591	1.2449	0.213169
GBCG01045006	comp189608_c54_seq1		Q9ZE97	YIDC	Membrane protein insertase YidC (Foldase YidC) (Membrane integrase YidC) (Membrane protein YidC)	47.8261	0.75							0.938663	0.389767	0.267417	0.178915		3.5101	2.9303	0.0033863
GBCG01033726	comp189218_c5_seq1								XP_006181035.1	560909453	48.5714	0.3		0.249701	0.082104	0.0714029	0.0887287		3.49707	2.18973	0.0285441
GBCG01046615	comp189668_c31_seq1		B8NJB2	NPIIA	Neutral protease 2 homolog AFLA_065450 (EC 3.4.24.39) (Deuterolysin AFLA_065450)	44.4444	0.87							1.49674	0.819999	0.428261	0.279392		3.49493	2.61935	0.00880987
GBCG01022217	comp187193_c2_seq1		Q86VF2	IGFN1	Immunoglobulin-like and fibronectin type III domain-containing protein 1 (EEF1A2-binding protein 1) (KY-interacting protein 1)	50.5882	-18.63		XP_005426877.1	543277100	98.8506	-44.48		0.346241	0.273423	0.0992404	0.125645		3.48891	1.57537	0.115171
GBCG01049646	comp189767_c34_seq1		Q7TSV4	PGM2	Phosphoglucomutase-2 (PGM 2) (EC 5.4.2.2) (Glucose phosphomutase 2) (Phosphodeoxyribomutase) (Phosphoglucomutase-1) (Phosphopentomutase) (EC 5.4.2.7)	80.1887	-46.34		XP_002190014.2	449500958	99.0566	-54.46		0.499774	0.238034	0.14332	0.242748		3.48712	2.03827	0.0415231
GBCG01057114	comp189993_c6_seq1		P91607	PER	Period circadian protein (Fragment)	27.2727	0.86		XP_005429836.1	543293155	60.6061	-16.18		4.82427	3.41665	1.38456	0.777085		3.48434	1.94867	0.0513355
GBCG01004531	comp141118_c0_seq1		Q9C2R2	CCR4	Glucose-repressible alcohol dehydrogenase transcriptional effector (EC 3.1.13.4) (Carbon catabolite repressor protein 4) (Cytoplasmic deadenylase)	52.1739	0.75							0.730596	0.388659	0.209688	0.07819		3.4842	4.05367	5.04193e-05
GBCG01030660	comp189054_c5_seq1								XP_003734995.1	390475663	32.5581	0.99		0.244631	0.105885	0.0703842	0.0957707		3.47564	1.99571	0.045966
GBCG01015760	comp180626_c3_seq1		Q2PPJ7	RGPA2	Ral GTPase-activating protein subunit alpha-2 (250 kDa substrate of Akt) (AS250) (p220)	84.7059	-33.94		XP_004175189.1	449496573	98.8235	-37.86		0.459879	0.227082	0.132453	0.148522		3.47203	2.84069	0.00450159
GBCG01006498	comp145135_c1_seq1		Q91XS8	ST17B	Serine/threonine-protein kinase 17B (EC 2.7.11.1) (DAP kinase-related apoptosis-inducing protein kinase 2)	70.5479	-55.48		XP_005416020.1	543245612	98.6486	-76.92		8.88311	6.77521	2.56636	1.66893		3.46137	1.8142	0.0696475
GBCG01023895	comp187858_c5_seq1		P03358	POL	Pol polyprotein [Cleaved into: Reverse transcriptase (EC 2.7.7.49)] (Fragment)	36.5854	-6.61		XP_005516866.1	543340415	75	-40.77		0.550316	0.259939	0.159021	0.0701742		3.46064	2.65237	0.00799287
GBCG01012062	comp168182_c0_seq1		P15822	ZEP1	Zinc finger protein 40 (Cirhin interaction protein) (CIRIP) (Gate keeper of apoptosis-activating protein) (GAAP) (Human immunodeficiency virus type I enhancer-binding protein 1) (HIV-EP1) (Major histocompatibility complex-binding protein 1) (MBP-1) (Posit	41.8605	-0.54							0.227126	0.215677	0.0656364	0.131273		3.46036	1.25323	0.210121
GBCG01065248	comp655310_c0_seq1		P03162	DPOL	Protein P [Includes: DNA-directed DNA polymerase (EC 2.7.7.7); RNA-directed DNA polymerase (EC 2.7.7.49); Ribonuclease H (EC 3.1.26.4)]	42.4242	-0.77							0.679933	0.475239	0.196586	0.0886421		3.4587	2.09538	0.036137
GBCG01021668	comp186723_c1_seq1		Q02930	CREB5	Cyclic AMP-responsive element-binding protein 5 (CREB-5) (cAMP-responsive element-binding protein 5) (CRE-BPa)	69.2308	0.86							0.370914	0.203462	0.107318	0.123977		3.4562	2.08888	0.0367187
GBCG01055558	comp189945_c3_seq1		Q14264	ENR1	HERV-R_7q21.2 provirus ancestral Env polyprotein (ERV-3 envelope protein) (ERV3 envelope protein) (ERV3-1 envelope protein) (Envelope polyprotein) (HERV-R envelope protein) (ERV-R envelope protein) [Cleaved into: Surface protein (SU); Transmembrane protei	78.9474	0.65							5.05435	7.92543	1.46723	2.43181		3.44482	0.8653	0.386874
GBCG01018234	comp183531_c1_seq1		Q28739	BPI	Bactericidal permeability-increasing protein (BPI) (Fragment)	28.5714	-7.49		XP_005524987.1	543363238	94.1748	-48.19		0.500425	0.2918	0.145316	0.0447602		3.44371	2.64439	0.00818373
GBCG01052074	comp189845_c10_seq1		P15178	SYDC	Aspartate--tRNA ligase, cytoplasmic (EC 6.1.1.12) (Aspartyl-tRNA synthetase) (AspRS)	90.5172	-115.26		XP_005519661.1	543348504	99.1489	-125.29		1.47257	2.24301	0.42785	0.237339		3.44179	0.923685	0.35565
GBCG01063092	comp190152_c24_seq1		P54840	GYS2	Glycogen [starch] synthase, liver (EC 2.4.1.11)	86.7857	-141.65		XP_002193458.1	224095988	94.7183	-151.24		3.34279	4.62367	0.971491	0.673968		3.44089	1.01441	0.310389
GBCG01043870	comp189574_c28_seq1		Q3T0Y9	RN186	RING finger protein 186	58.9041	-20.02		XP_005528441.1	543370433	94.2623	-61.64		4.13452	3.26233	1.20393	0.711454		3.43419	1.75618	0.0790571
GBCG01022017	comp187021_c1_seq1		Q13201	MMRN1	Multimerin-1 (EMILIN-4) (Elastin microfibril interface located protein 4) (Elastin microfibril interfacer 4) (Endothelial cell multimerin) [Cleaved into: Platelet glycoprotein Ia*; 155 kDa platelet multimerin (p-155) (p155)]	88.8889	-16.68		XP_005436748.1	541962696	100	-17.24		0.647012	1.12414	0.188425	0.159761		3.4338	0.808671	0.418704
GBCG01039989	comp189447_c6_seq1		A5CES2	NUOD	NADH-quinone oxidoreductase subunit D (EC 1.6.99.5) (NADH dehydrogenase I subunit D) (NDH-1 subunit D)	37.931	0.28							5.93867	4.60625	1.72951	0.890743		3.43372	1.79729	0.0722889
GBCG01000312	comp56186_c0_seq1		Q10934	SRA32	Serpentine receptor class alpha-32 (Protein sra-32)	26.8293	0.74							0.329976	0.384186	0.096305	0.19261		3.42637	1.06017	0.289068
GBCG01012140	comp168551_c0_seq1		Q8CH72	TRI32	E3 ubiquitin-protein ligase TRIM32 (EC 6.3.2.-) (Tripartite motif-containing protein 32)	48.3871	0.05							0.542175	0.448522	0.15832	0.200041		3.42456	1.5362	0.12449
GBCG01006278	comp144951_c2_seq1		Q63YW5	DNAA	Chromosomal replication initiator protein DnaA	48.3871	0.63		XP_003591815.1	357443075	48.3871	0.63		1.12676	0.43428	0.329095	0.275475		3.4238	2.94025	0.00327946
GBCG01019335	comp184666_c1_seq1		Q9JID6	ACSL1	Long-chain-fatty-acid--CoA ligase 1 (EC 6.2.1.3) (Long-chain acyl-CoA synthetase 1) (LACS 1) (Palmitoyl-CoA ligase)	91.2088	-46.45		XP_005415587.1	543244337	98.9011	-48.31		0.329322	0.423353	0.0961894	0.113015		3.42368	1.12752	0.259521
GBCG01046238	comp189655_c15_seq1		P35693	FPR1	MAT+ sexual cell fertilization-promoting factor	32.6531	0.63							0.480287	0.335551	0.140285	0.166275		3.42366	1.86309	0.0624493
GBCG01009375	comp147326_c0_seq1		Q6DRD4	CENPL	Centromere protein L (CENP-L)	45.8333	0.74							0.529342	0.270012	0.154702	0.181946		3.42168	2.22619	0.0260014
GBCG01046560	comp189666_c18_seq1								XP_005494278.1	542173345	97.619	-14.85		3.14512	3.46289	0.9194	0.694012		3.42084	1.26089	0.207349
GBCG01003538	comp134253_c0_seq1								XP_005244129.1	529448881	61.9048	-2.74		0.366271	0.244203	0.107417	0.214834		3.40981	1.62219	0.104763
GBCG01033389	comp189206_c16_seq1		A1D1E6	AGDC	Probable alpha/beta-glucosidase agdC (EC 3.2.1.20) (EC 3.2.1.21)	50	0.87							0.881553	0.179583	0.258558	0.185943		3.40949	4.21363	2.51297e-05
GBCG01021494	comp186610_c1_seq1		A6NDV4	TMM8B	Transmembrane protein 8B (Nasopharyngeal carcinoma-associated gene 6 protein) (Protein NAG-5) (Protein NGX6)	64.7059	0.87							0.844921	1.05241	0.247815	0.248241		3.40948	1.08136	0.279536
GBCG01049784	comp189771_c19_seq1		Q5E9V4	RRNAD	Protein RRNAD1	46.3415	-2.74		XP_005532424.1	543378443	76.7442	-17.2172		1.4585	0.738699	0.427932	0.224607		3.40824	5.19708	2.02448e-07
GBCG01030992	comp189074_c33_seq1		Q607C3	ALDC	Alpha-acetolactate decarboxylase (EC 4.1.1.5)	45.1613	0.52		WP_009154588.1	496445743	42.1053	0.64		0.610769	0.381932	0.179215	0.143629		3.40802	3.28182	0.0010314
GBCG01033394	comp189206_c21_seq1								XP_004389814.1	471416582	44.186	0.99		0.331311	0.238094	0.0973118	0.113012		3.40463	2.38102	0.0172646
GBCG01023806	comp187810_c1_seq1		Q6ZQR6	YJ015	Deleted.	60	0.64		XP_005500600.1	543718728	84.2105	-0.07		0.450582	0.630199	0.132364	0.264729		3.4041	0.906138	0.364863
GBCG01065998	comp1176824_c0_seq1		P08235	MCR	Mineralocorticoid receptor (MR) (Nuclear receptor subfamily 3 group C member 2)	45.4545	0.52							0.272516	0.13754	0.0802889	0.0556649		3.39419	2.24479	0.0247815
GBCG01036542	comp189337_c24_seq1								XP_003451669.1	348528326	34.7222	0.29		0.669217	0.259888	0.197186	0.116108		3.39383	3.10929	0.00187538
GBCG01047869	comp189708_c43_seq1		B0C474	PSAA	Photosystem I P700 chlorophyll a apoprotein A1 (EC 1.97.1.12) (PsaA)	50	0.28							3.59273	0.983611	1.05905	0.487619		3.39242	4.63119	3.63564e-06
GBCG01060422	comp190085_c19_seq1		Q6P8A3	FXI1E	Forkhead box protein I1-ema (FoxI1-ema) (Ectodermally-expressed mesendoderm antagonist) (FoxI3)	38.6364	0.74							2.06719	1.21619	0.609913	0.486644		3.38932	2.19949	0.0278432
GBCG01065164	comp622738_c0_seq1								XP_005419145.1	543254693	88.8889	-15.4938		0.475192	0.399332	0.140226	0.118414		3.38876	1.57602	0.115021
GBCG01051758	comp189835_c10_seq1								XP_003224192.1	327278888	59.2593	0.99		0.844618	0.0650083	0.249385	0.150507		3.3868	3.5945	0.000325012
GBCG01003353	comp128959_c0_seq1		Q5XFR0	EPAB2	Embryonic polyadenylate-binding protein 2 (Embryonic poly(A)-binding protein 2) (ePABP-2) (ePABP2) (Embryonic poly(A)-binding protein type II) (Poly(A)-binding protein nuclear-like 1)	66.6667	-0.11		XP_005531940.1	543377469	80	-2.13		1.02173	0.699222	0.301703	0.240099		3.38655	1.98956	0.0466396
GBCG01000719	comp62480_c2_seq1								XP_005417331.1	543249510	84.8485	-7.73		0.561222	0.609182	0.165723	0.214968		3.38651	1.23493	0.216857
GBCG01060998	comp190100_c4_seq1		O36421	VG73	Uncharacterized gene 73 protein	42.1053	-0.08		AFR95619.2	540384034	48	-0.64		1.54561	1.45198	0.457139	0.369849		3.38105	1.48554	0.137402
GBCG01045656	comp189631_c0_seq1		P30419	NMT1	Glycylpeptide N-tetradecanoyltransferase 1 (EC 2.3.1.97) (Myristoyl-CoA:protein N-myristoyltransferase 1) (NMT 1) (Type I N-myristoyltransferase) (Peptide N-myristoyltransferase 1)	94.0678	-59.91		XP_005429063.1	543283289	100	-62.8		0.58767	0.197932	0.174281	0.191261		3.37197	2.82347	0.00475068
GBCG01034446	comp189251_c10_seq1		P50638	KCNA5	Potassium voltage-gated channel subfamily A member 5 (Voltage-gated potassium channel subunit Kv1.5)	70	0.23		ELK24750.1	432091900	35.2941	0.83		8.20792	9.87858	2.43526	0.962215		3.37044	1.16173	0.245346
GBCG01014820	comp177966_c0_seq1		Q9JIA7	SPHK2	Sphingosine kinase 2 (SK 2) (SPK 2) (EC 2.7.1.91)	28.2609	-0.19							0.319322	0.327873	0.0948624	0.0810404		3.36616	1.26566	0.205634
GBCG01044664	comp189597_c26_seq1								XP_005049240.1	525003062	95.7447	-16.77		0.588427	0.221364	0.174872	0.123569		3.3649	2.71236	0.00668069
GBCG01018191	comp183475_c0_seq1		Q9WVL3	S12A7	Solute carrier family 12 member 7 (Electroneutral potassium-chloride cotransporter 4) (K-Cl cotransporter 4)	75.7143	-26.17		XP_002194567.1	224045753	98.5915	-32.89		0.294526	0.125626	0.087571	0.117395		3.36329	1.92904	0.0537261
GBCG01013626	comp172998_c1_seq1		Q50103	MNTH	Divalent metal cation transporter MntH	48.2759	0.86							0.505158	0.523068	0.150238	0.124292		3.36239	1.36554	0.172085
GBCG01003250	comp125214_c0_seq1		Q96EK6	GNA1	Glucosamine 6-phosphate N-acetyltransferase (EC 2.3.1.4) (Phosphoglucosamine acetylase) (Phosphoglucosamine transacetylase)	88.8889	-25.6741		XP_005496383.1	542181258	100	-28.2811		0.219365	0.184185	0.0652934	0.0445063		3.35968	1.46467	0.143009
GBCG01046454	comp189663_c27_seq1		Q8R0W0	EPIPL	Epiplakin	56	-2.34338		XP_005431082.1	543298233	93.0233	-28.5256		28.5145	56.9594	8.50002	16.8369		3.35464	0.674207	0.50018
GBCG01017910	comp183143_c0_seq1		A5D7P8	SOSB2	SOSS complex subunit B2 (Nucleic acid-binding protein 1) (Oligonucleotide/oligosaccharide-binding fold-containing protein 2A) (Sensor of single-strand DNA complex subunit B2) (Sensor of ssDNA subunit B2) (SOSS-B2) (Single-stranded DNA-binding protein 2)	55.814	-4.71		XP_005530409.1	543374389	100	-20.71		0.440764	0.346697	0.131391	0.262782		3.3546	1.32882	0.183908
GBCG01016926	comp182038_c0_seq1		Q9DG09	STAR	Steroidogenic acute regulatory protein, mitochondrial (StAR) (START domain-containing protein 1) (StARD1)	88.3636	-135.03		XP_005430118.1	543295294	98.5455	-149.42		1.25762	0.912731	0.375592	0.197106		3.34836	1.86263	0.0625143
GBCG01022128	comp187110_c2_seq1								XP_005039027.1	524982017	73.6842	0.87		1.08424	0.583225	0.324289	0.226805		3.34344	2.36796	0.0178867
GBCG01059141	comp190050_c13_seq1		Q96ER3	SAAL1	Protein SAAL1	65.4135	-94.13		XP_005486656.1	542155682	97.3978	-146.66		1.33668	0.749209	0.400686	0.242719		3.33596	6.39591	1.59591e-10
GBCG01016952	comp182065_c0_seq1		Q5S007	LRRK2	Leucine-rich repeat serine/threonine-protein kinase 2 (EC 2.7.11.1) (Dardarin)	57.971	-14.92		XP_005519247.1	543347456	98.6667	-31.25		0.5357	0.37832	0.160663	0.206509		3.3343	2.64808	0.00809492
GBCG01051195	comp189817_c21_seq1		A1DEV5	BTGC	Probable glucan endo-1,3-beta-glucosidase btgC (EC 3.2.1.39) (Endo-1,3-beta-glucanase btgC) (Laminarinase btgC)	46.5116	0.63		WP_019246826.1	518076618	50	0.65		1.53819	1.26001	0.461503	0.659023		3.333	1.50543	0.132213
GBCG01065756	comp924366_c0_seq1		Q96SJ8	TSN18	Tetraspanin-18 (Tspan-18)	90.625	-27.33		XP_005480180.1	542142141	100	-28.35		0.405209	0.293517	0.121625	0.194149		3.33164	1.66102	0.0967104
GBCG01029396	comp188969_c21_seq1		Q9P2K1	C2D2A	Coiled-coil and C2 domain-containing protein 2A	65.9574	-9.46		XP_005296195.1	530609096	56	-10.86		0.478664	0.33789	0.143777	0.155144		3.32921	1.68522	0.0919467
GBCG01063239	comp190157_c18_seq1		Q89893	DR2	Uncharacterized protein DR2	41.6667	0.63		YP_005266021.1	379710816	31.3433	0.29		4.18552	1.6337	1.25794	1.2877		3.32729	2.78957	0.00527782
GBCG01001940	comp80896_c1_seq1								XP_005420113.1	543257558	82.9268	-11.66		0.667431	0.217835	0.200835	0.152228		3.32328	3.26265	0.00110376
GBCG01055332	comp189937_c50_seq1		Q2JSB7	IF2	Translation initiation factor IF-2	42.8571	0.65							7.92491	3.88489	2.38726	1.26459		3.31967	2.71138	0.00670039
GBCG01000156	comp54104_c0_seq1		Q6NXZ1	KRBA1	Protein KRBA1	66.6667	0.75							0.992471	0.95109	0.299146	0.28913		3.31767	1.38031	0.167493
GBCG01022416	comp187284_c1_seq1		Q52L34	MTHSD	Methenyltetrahydrofolate synthase domain-containing protein	55	-17.58		XP_005424855.1	543271090	86.9565	-46.57		1.16897	0.296643	0.352647	0.135587		3.31485	4.12947	3.63607e-05
GBCG01000185	comp54635_c0_seq1		Q874W3	SDS23	Protein SDS23	43.5897	0.49		BAA88337.1	6576738	52.1739	-31.5456		1.14467	0.355558	0.345477	0.150489		3.3133	4.01065	6.05521e-05
GBCG01025093	comp188242_c3_seq1		Q14135	VGLL4	Transcription cofactor vestigial-like protein 4 (Vgl-4)	100	-4.24		XP_005223138.1	529002172	100	-3.08		0.480362	0.139404	0.145437	0.133776		3.30289	2.77105	0.00558758
GBCG01032767	comp189182_c7_seq1								XP_002194125.2	449507711	41.3043	0.99		2.56248	2.32394	0.775902	0.647495		3.30258	1.47903	0.139134
GBCG01014920	comp178361_c0_seq1		C5CHA1	SYI	Isoleucine--tRNA ligase (EC 6.1.1.5) (Isoleucyl-tRNA synthetase) (IleRS)	42.8571	0.16		AAA49027.1	347227	53.6585	-4.35		0.471973	0.287565	0.143002	0.0599707		3.30047	2.14079	0.0322913
GBCG01047839	comp189708_c13_seq1		Q1MTQ1	TEA2	Kinesin-like protein tea2 (Kinesin-like protein 4) (Tip elongation aberrant protein 2)	61.1111	0.86							0.949666	0.611589	0.287835	0.0561319		3.29934	2.10603	0.0352015
GBCG01035689	comp189303_c49_seq1		Q0S749	Y4852	UPF0678 fatty acid-binding protein-like protein RHA1_ro04852	48	0.64							5.95879	6.83905	1.80954	0.667518		3.29299	1.20728	0.227324
GBCG01012882	comp171010_c0_seq1		Q6PF39	RUNX1	Runt-related transcription factor 1 (Acute myeloid leukemia 1 protein) (XAML) (Core-binding factor subunit alpha-2) (CBF-alpha-2)	98.0392	-22.8		XP_005229555.1	529419380	100	-21.17		0.279716	0.209884	0.0849511	0.0617413		3.29267	1.62555	0.104045
GBCG01043350	comp189556_c11_seq1								XP_005052327.1	525009378	77.7778	-33.9094		3.95834	2.15503	1.20256	0.54067		3.29159	2.50697	0.012177
GBCG01024071	comp187909_c0_seq1		Q8BG19	TMTC4	Transmembrane and TPR repeat-containing protein 4	50	0.41							0.541833	0.648262	0.164693	0.149465		3.28996	1.09085	0.275337
GBCG01024155	comp187938_c0_seq1		O29043	Y1225	Uncharacterized protein AF_1225	29.5455	0.86		XP_005430683.1	543297033	66.1765	-12.83		0.343545	0.398399	0.104521	0.209041		3.28686	1.06775	0.285634
GBCG01012740	comp170656_c1_seq1		A6M3M5	MNME	tRNA modification GTPase MnmE (EC 3.6.-.-)	42.8571	0.52							0.259725	0.231796	0.0791046	0.0920156		3.28331	1.39886	0.161856
GBCG01065102	comp599898_c0_seq1		Q9H1R3	MYLK2	Myosin light chain kinase 2, skeletal/cardiac muscle (MLCK2) (EC 2.7.11.18)	40	0.63		EGX48170.1	345565218	65	0.87		0.322217	0.203098	0.0981667	0.14607		3.28235	2.03869	0.0414813
GBCG01004269	comp140717_c0_seq1		Q62255	SALL3	Sal-like protein 3 (MSal) (Spalt-like protein 3)	40.9091	-0.08							0.397406	0.166967	0.121155	0.106927		3.28015	2.45319	0.0141594
GBCG01012669	comp170501_c1_seq1		O53515	PIMG	Polyprenol-phosphate-mannose-dependent alpha-(1-2)-phosphatidylinositol mannoside mannosyltransferase (EC 2.4.1.-) (Alpha-D-mannose-alpha-(1-2)-mannosyltransferase) (Alpha-mannosyltransferase) (Alpha-ManT) (PPM-dependent mannosyltransferase) (Polyprenol-p	56.5217	0.28							0.355603	0.108945	0.108487	0.0822303		3.27784	2.40308	0.0162575
GBCG01020779	comp185989_c0_seq1								WP_021198061.1	544773299	52.7778	0.29		1.53406	0.646136	0.468269	0.179381		3.27602	3.11668	0.001829
GBCG01007919	comp146292_c0_seq1		Q9R0A5	NEK3	Serine/threonine-protein kinase Nek3 (EC 2.7.11.1) (Never in mitosis A-related kinase 3) (NimA-related protein kinase 3)	50	0.75							0.503854	0.20697	0.153832	0.192134		3.27535	2.15798	0.0309295
GBCG01057632	comp190007_c45_seq1		O00254	PAR3	Proteinase-activated receptor 3 (PAR-3) (Coagulation factor II receptor-like 2) (Thrombin receptor-like 2)	72.043	-37.56		XP_005427340.1	543278487	93.4066	-87.71		4.09305	2.19202	1.25149	1.02559		3.27054	2.36279	0.018138
GBCG01062279	comp190132_c33_seq1								XP_001355153.2	198469914	60.7143	0.78		10.96	9.02006	3.35746	2.37857		3.26437	1.63121	0.102846
GBCG01041862	comp189512_c10_seq1		Q9FIB4	AB2F	ABC transporter F family member 2 (ABC transporter ABCF.2) (AtABCF2) (GCN20-type ATP-binding cassette protein GCN2)	39.5349	0.75							0.340945	0.180732	0.104479	0.139256		3.26329	1.95344	0.050768
GBCG01052995	comp189874_c5_seq1		Q92887	MRP2	Canalicular multispecific organic anion transporter 1 (ATP-binding cassette sub-family C member 2) (Canalicular multidrug resistance protein) (Multidrug resistance-associated protein 2)	64.6154	-18.74		XP_005417421.1	543249790	92.3077	-26.74		0.590321	0.149557	0.181066	0.173246		3.26026	3.0317	0.00243185
GBCG01015431	comp180203_c0_seq1		O70405	ULK1	Serine/threonine-protein kinase ULK1 (EC 2.7.11.1) (Serine/threonine-protein kinase Unc51.1) (Unc-51-like kinase 1)	44.8276	0.86		XP_004461206.1	488539155	36.5591	-0.77		0.344262	0.236529	0.105662	0.167264		3.25814	1.59855	0.10992
GBCG01003467	comp132664_c0_seq1								CCA69761.1	353237797	60	0.98		0.415658	0.273589	0.127636	0.10562		3.25658	2.57783	0.00994242
GBCG01005313	comp143421_c0_seq1		Q2UVX4	CO3	Complement C3 [Cleaved into: Complement C3 beta chain; Complement C3 alpha chain; C3a anaphylatoxin; Acylation stimulating protein (ASP) (C3adesArg); Complement C3b alpha' chain; Complement C3c alpha' chain fragment 1; Complement C3dg fragment; Complement	62.5	0.06							0.368802	0.316825	0.113398	0.226797		3.25227	1.30793	0.190898
GBCG01039442	comp189429_c15_seq1		Q91XS1	MTMR4	Myotubularin-related protein 4 (EC 3.1.3.48)	56.8421	-30.9599		XP_005056434.1	525017773	95.6044	-55.4363		1.15857	0.558203	0.356275	0.260882		3.2519	2.70266	0.00687861
GBCG01003856	comp139867_c1_seq1		Q80SX5	OTOP2	Otopetrin-2	55	0.51							0.328874	0.187657	0.101231	0.072277		3.24873	2.09963	0.0357615
GBCG01000501	comp59015_c0_seq1		Q0K958	NDK	Nucleoside diphosphate kinase (NDK) (NDP kinase) (EC 2.7.4.6) (Nucleoside-2-P kinase)	36.3636	0.86							1.15822	0.82661	0.35658	0.394109		3.24814	1.7816	0.0748151
GBCG01065128	comp609421_c0_seq1		Q5BJ52	TRBP2	RISC-loading complex subunit tarbp2	83.75	-32.07		EMC77217.1	449266107	88.75	-32.3		0.815944	0.688207	0.251422	0.232835		3.24532	1.49353	0.135297
GBCG01029124	comp188948_c4_seq1		Q5U901	CBPA6	Carboxypeptidase A6 (EC 3.4.17.1)	58.8235	-4.84		XP_002197658.2	449494881	93.5484	-7.25		0.332813	0.358825	0.102604	0.0849472		3.24365	1.2012	0.229674
GBCG01024344	comp188000_c0_seq1		Q60292	Y3537	Uncharacterized protein MJECL37	51.4286	0.05		NP_377842.1	15922173	41.1765	0.99		1.87752	1.01484	0.579185	0.256097		3.24165	2.46023	0.013885
GBCG01010938	comp151934_c0_seq1		Q9Z2N8	ACL6A	Actin-like protein 6A (53 kDa BRG1-associated factor A) (Actin-related protein Baf53a) (BRG1-associated factor 53A) (BAF53A)	97.6471	-43.1		XP_002193131.1	224060798	100	-41.57		0.423532	0.420513	0.130758	0.150395		3.23904	1.24259	0.21402
GBCG01019291	comp184634_c2_seq1		Q13516	OLIG2	Oligodendrocyte transcription factor 2 (Oligo2) (Class B basic helix-loop-helix protein 1) (bHLHb1) (Class E basic helix-loop-helix protein 19) (bHLHe19) (Protein kinase C-binding protein 2) (Protein kinase C-binding protein RACK17)	41.9355	0.17							0.545105	0.396731	0.168384	0.061622		3.23728	1.82051	0.0686809
GBCG01027715	comp188794_c0_seq1								EKG12551.1	407919300	46.6667	0.75		2.84714	1.80449	0.879954	1.47018		3.23556	1.67132	0.0946568
GBCG01037284	comp189364_c9_seq1		Q7M7V8	PURA	Adenylosuccinate synthetase (AMPSase) (AdSS) (EC 6.3.4.4) (IMP--aspartate ligase)	61.9048	0.87		XP_005350887.1	532014221	41.8605	-0.42		1.29341	1.11381	0.399933	0.301926		3.23406	1.5788	0.114381
GBCG01012635	comp170401_c0_seq1		O43312	MTSS1	Metastasis suppressor protein 1 (Metastasis suppressor YGL-1) (Missing in metastasis protein)	98.5075	-30.45		EOB02266.1	483514777	100	-28.94		0.477014	0.432383	0.1478	0.208507		3.22742	1.30068	0.193368
GBCG01046617	comp189668_c33_seq1								WP_016998276.1	515565436	42.8571	0.98		0.949483	0.565661	0.29425	0.162019		3.22679	6.48045	9.14502e-11
GBCG01015429	comp180200_c1_seq1		Q8K974	FMT	Methionyl-tRNA formyltransferase (EC 2.1.2.9)	53.8462	0.87							0.36958	0.297715	0.114556	0.0249634		3.22619	1.54641	0.122005
GBCG01047119	comp189682_c10_seq1								XP_001269018.1	121701507	45.4545	0.87		0.950153	0.697694	0.294847	0.245145		3.22253	1.70312	0.0885454
GBCG01045373	comp189620_c35_seq1		Q8DVB6	LYTS	Sensor protein LytS (EC 2.7.13.3)	60.8696	0.64							0.460897	0.0873157	0.143101	0.066638		3.22079	3.20266	0.00136165
GBCG01050990	comp189813_c19_seq1		Q7M3S9	RNGB	RING finger protein B (Protein rngB)	52.381	0.75		WP_022446844.1	548228053	64	0.63		0.339708	0.281987	0.105566	0.0858562		3.21797	2.52493	0.0115722
GBCG01024543	comp188064_c0_seq1		P23504	SPAP	Cell surface antigen I/II [Cleaved into: Cell surface antigen I; Cell surface antigen II]	48	0.4		WP_017804281.1	516414883	47.9167	-1.7		1.05442	0.432505	0.328007	0.167853		3.21461	2.972	0.00295868
GBCG01003551	comp134556_c0_seq1		B1AS29	GRIK3	Glutamate receptor ionotropic, kainate 3 (GluK3) (Glutamate receptor 7) (GluR-7) (GluR7)	56.25	0.87							0.294055	0.331271	0.0914861	0.110187		3.2142	1.22549	0.22039
GBCG01063373	comp190579_c1_seq1		Q9N1X4	SFTPD	Pulmonary surfactant-associated protein D (PSP-D) (SP-D) (Lung surfactant protein D)	36.6667	0.05		XP_004273078.1	466025264	37.6623	0.52		2.04706	0.395644	0.637332	0.145509		3.21193	7.57181	3.68594e-14
GBCG01009191	comp147229_c2_seq1		P54116	STOM	Erythrocyte band 7 integral membrane protein (Protein 7.2b) (Stomatin)	91.6667	-43.83		XP_005055752.1	525016366	100	-43.5558		0.86729	0.430176	0.270173	0.497703		3.21013	1.77198	0.076397
GBCG01052256	comp189851_c23_seq1		Q14767	LTBP2	Latent-transforming growth factor beta-binding protein 2 (LTBP-2)	59.0909	0.4		XP_002956059.1	302849057	56.6667	0.17		0.663673	0.381085	0.206867	0.244462		3.20821	2.10827	0.0350073
GBCG01018484	comp183807_c1_seq1								CCA71877.1	353239988	45.2381	0.98		0.647738	0.423928	0.202004	0.0638758		3.20656	2.07159	0.0383034
GBCG01056261	comp189967_c30_seq1								BAA88337.1	6576738	46.0526	-11.2		1.31565	0.31683	0.410872	0.157848		3.20209	4.58356	4.57135e-06
GBCG01010600	comp148020_c0_seq1		P20488	SYPH	Synaptophysin (Major synaptic vesicle protein p38)	63.4921	-16.19		XP_005533811.1	543381235	100	-35.2201		1.27041	0.460316	0.396953	0.285999		3.2004	4.43437	9.23422e-06
GBCG01018290	comp183580_c1_seq1		Q6PAC4	CB071	Uncharacterized protein C2orf71 homolog	36.8421	0.39		EAZ38295.1	125598515	38.3333	0.52		0.752464	0.29381	0.235191	0.124259		3.19938	3.86107	0.000112892
GBCG01002107	comp82866_c0_seq1								EMC85890.1	449277868	56.5217	-10.96		0.982089	0.335814	0.306966	0.241755		3.19934	3.06714	0.00216119
GBCG01003326	comp128147_c0_seq1		Q9BZ11	ADA33	Disintegrin and metalloproteinase domain-containing protein 33 (ADAM 33) (EC 3.4.24.-)	40.8163	-0.54		XP_005493337.1	542169817	85.7143	-22.68		0.204084	0.356448	0.0638185	0.127637		3.19788	0.707281	0.479392
GBCG01010075	comp147736_c0_seq1								CAN79228.1	147857164	42.8571	0.98		0.864943	0.482205	0.270725	0.16924		3.19491	2.07879	0.0376363
GBCG01034464	comp189251_c28_seq1		Q66KE9	F161A	Protein FAM161A	46.4286	0.87							0.400619	0.271137	0.125552	0.151615		3.19087	1.69586	0.0899111
GBCG01023118	comp187552_c1_seq1		Q0V9Z3	TM206	Transmembrane protein 206	52.5424	-11.56		XP_005523405.1	543359134	95.7746	-27.56		0.429591	0.100967	0.134896	0.139638		3.1846	2.25815	0.0239366
GBCG01023093	comp187541_c1_seq1								CBY07575.1	313229870	50	-0.53		0.614734	0.259156	0.193146	0.0436341		3.18274	2.70651	0.00679941
GBCG01007336	comp145809_c3_seq1								XP_005060938.1	525026995	50	-1.93		0.389162	0.112447	0.122427	0.155001		3.17871	2.20567	0.0274073
GBCG01048198	comp189718_c19_seq1								XP_005494894.1	542175690	54.1667	0.98		1.1047	0.523561	0.347619	0.299397		3.17791	2.36765	0.0179015
GBCG01002568	comp107281_c0_seq1								EKD18373.1	406865331	43.75	0.98		0.309325	0.272415	0.0973548	0.114186		3.17729	1.34456	0.178767
GBCG01004194	comp140611_c1_seq1		Q9NQT8	KI13B	Kinesin-like protein KIF13B (Kinesin-like protein GAKIN)	96.3855	-41.7		XP_004935945.1	513179546	100	-40.77		0.252649	0.283228	0.0795279	0.0928344		3.17685	1.12077	0.262387
GBCG01030820	comp189063_c29_seq1		Q5ZI51	ARHL2	Poly(ADP-ribose) glycohydrolase ARH3 (EC 3.2.1.143) (ADP-ribosylhydrolase 3) ([Protein ADP-ribosylarginine] hydrolase-like protein 2)	87.8788	-8.08		XP_005058352.1	525021711	100	-8.53		0.328665	0.251761	0.103604	0.121515		3.17232	1.53727	0.124227
GBCG01047551	comp189700_c22_seq1								XP_005042166.1	524988501	72.4138	-1.81		2.5605	0.963296	0.807192	0.275034		3.17211	5.51164	3.55497e-08
GBCG01001627	comp76725_c0_seq1								XP_005532462.1	543378519	82.9268	-11.04		0.859421	0.321096	0.27097	0.119828		3.17164	3.36623	0.000762045
GBCG01015104	comp179203_c0_seq1		Q9HGM2	GET1	Protein get1 (Guided entry of tail-anchored proteins 1)	50	0.86							0.537401	0.146141	0.169514	0.162719		3.17024	3.20536	0.00134896
GBCG01022607	comp187366_c1_seq1		P0CAP6	RIR2	Ribonucleoside-diphosphate reductase small chain (EC 1.17.4.1) (Ribonucleotide reductase 38 kDa subunit) (Ribonucleotide reductase small subunit)	32.6531	-0.18		ETE67983.1	565316292	38.7755	0.87		1.83772	1.6893	0.580112	0.207794		3.16787	1.47863	0.13924
GBCG01010426	comp147931_c0_seq1		Q05193	DYN1	Dynamin-1 (EC 3.6.5.5)	75	-2.05		XP_005055837.1	525016541	100	-2.63		0.553323	0.314542	0.174943	0.149575		3.16287	2.19109	0.0284454
GBCG01002315	comp90876_c0_seq1								XP_002191899.2	449494650	96.0784	-23.5905		0.342053	0.212153	0.108162	0.0235701		3.16241	1.95853	0.0501679
GBCG01023469	comp187687_c3_seq1		Q2HDU8	MED14	Mediator of RNA polymerase II transcription subunit 14 (Mediator complex subunit 14)	39.3939	0.41		EMC80259.1	449269496	61.1111	-1.23		0.611507	0.822835	0.193419	0.214186		3.16156	0.989032	0.322647
GBCG01029888	comp189007_c2_seq1		Q0P5E3	ARG39	Rho guanine nucleotide exchange factor 39	64.1026	-6.57		XP_005488835.1	542160224	81.9672	-18.04		0.483682	0.236242	0.153076	0.189715		3.15974	2.08962	0.0366515
GBCG01048736	comp189737_c12_seq1		Q9ILI6	NS1A	Non-structural polyprotein 1A [Cleaved into: VPg; Protein p19; Transmembrane protein 1A; Serine protease p27 (p27) (EC 3.4.21.-); Protein p20']	50	0.86							0.489175	0.257075	0.15488	0.15123		3.15842	2.91877	0.00351419
GBCG01027488	comp188772_c2_seq1		B8IYL8	RL17	50S ribosomal protein L17	60	0.75							0.314223	0.399795	0.0995222	0.0731141		3.15731	1.04447	0.296268
GBCG01004263	comp140706_c0_seq1								XP_004396358.1	472353374	56.25	-0.07		0.51418	0.507371	0.162905	0.191067		3.15633	1.25185	0.210624
GBCG01041923	comp189514_c10_seq1		Q28I47	S38A8	Putative sodium-coupled neutral amino acid transporter 8 (Solute carrier family 38 member 8)	35.2941	-1.81		XP_005052686.1	525010112	60	-4.01		0.676201	0.492485	0.214336	0.118265		3.15487	1.83182	0.0669776
GBCG01023399	comp187659_c0_seq1		Q6PDJ1	CAHD1	VWFA and cache domain-containing protein 1 (Cache domain-containing protein 1)	90.4762	-36.25		XP_005423077.1	543266020	100	-37.63		0.45412	0.427042	0.144134	0.11691		3.15068	1.34817	0.177605
GBCG01065023	comp570279_c0_seq1		B9K9C8	GAL1	Galactokinase (EC 2.7.1.6) (Galactose kinase)	73.6842	0.28							0.714521	0.732518	0.226943	0.198576		3.14846	1.33565	0.181664
GBCG01007158	comp145648_c0_seq1		P36888	FLT3	Receptor-type tyrosine-protein kinase FLT3 (EC 2.7.10.1) (FL cytokine receptor) (Fetal liver kinase-2) (FLK-2) (Fms-like tyrosine kinase 3) (FLT-3) (Stem cell tyrosine kinase 1) (STK-1) (CD antigen CD135)	80.9211	-71.44		XP_005482669.1	542147344	94.7917	-102.06		1.61277	1.92892	0.512469	1.02494		3.14707	1.00754	0.313675
GBCG01010952	comp152026_c0_seq1								ADM33944.1	304441086	55.1724	0.86		0.380966	0.3068	0.121225	0.14243		3.14264	1.63532	0.101982
GBCG01047217	comp189685_c16_seq1		Q80Z19	MUC2	Mucin-2 (MUC-2) (Colonic mucin) (MCM) (Secreted gel-forming mucin) (Fragments)	39.5833	-0.77							0.586104	0.487351	0.186565	0.1301		3.14155	1.59534	0.110636
GBCG01008448	comp146726_c0_seq1								XP_006158904.1	562861073	39.3443	0.86		0.595825	0.475974	0.189723	0.0626042		3.1405	1.64348	0.100283
GBCG01052261	comp189851_c28_seq1		Q96S59	RANB9	Ran-binding protein 9 (RanBP9) (BPM-L) (BPM90) (Ran-binding protein M) (RanBPM) (RanBP7)	43.1818	0.65							1.33416	0.477521	0.425141	0.172753		3.13815	3.38916	0.000701061
GBCG01004137	comp140541_c1_seq1		Q68DE3	K2018	Basic helix-loop-helix domain-containing protein KIAA2018	89.5833	-16.31		NP_001264754.1	481026633	100	-18.86		0.470904	0.1598	0.150187	0.120365		3.13544	2.77219	0.00556802
GBCG01027738	comp188800_c0_seq1		Q60823	AKT2	RAC-beta serine/threonine-protein kinase (EC 2.7.11.1) (Protein kinase Akt-2) (Protein kinase B beta) (PKB beta) (RAC-PK-beta)	81.25	-23.84		XP_006031446.1	557298336	82.8125	-22.8		2.56199	1.65669	0.817806	0.281776		3.13276	2.00128	0.0453624
GBCG01003585	comp135592_c0_seq1		Q9DE13	BAZ2B	Bromodomain adjacent to zinc finger domain protein 2B (Extracellular matrix protein F22)	81.6667	-21.18		XP_002187748.1	224056313	96.8254	-27.31		0.409358	0.122398	0.130675	0.0559994		3.13264	2.56573	0.010296
GBCG01003529	comp134105_c0_seq1		Q8K0L9	ZBT20	Zinc finger and BTB domain-containing protein 20 (BTB/POZ domain zinc finger factor HOF) (Zinc finger protein 288)	73.3333	0.4							0.403601	0.23474	0.128924	0.131111		3.13053	2.66632	0.0076687
GBCG01063101	comp190152_c33_seq1		Q12912	LRMP	Lymphoid-restricted membrane protein (Protein Jaw1) [Cleaved into: Processed lymphoid-restricted membrane protein]	55.7692	-9.77		XP_002189266.2	449482162	84.9057	-29.0315		0.922739	0.58948	0.295098	0.143033		3.12689	2.13832	0.0324912
GBCG01026006	comp188495_c2_seq1		Q0VE82	CPNE7	Copine-7 (Copine VII)	86.0759	-41.3377		XP_005496540.1	542181864	100	-45.4677		0.596269	0.560172	0.190831	0.0339565		3.12458	1.41139	0.15813
GBCG01008313	comp146608_c1_seq1								EGT59206.1	341903271	48.6486	0.76		0.211342	0.210244	0.0676603	0.0910601		3.12358	1.19259	0.233031
GBCG01064558	comp418285_c0_seq1								WP_017658471.1	516254508	63.6364	0.88		0.784993	0.390298	0.251393	0.263248		3.12257	2.36183	0.0181852
GBCG01050858	comp189809_c2_seq1								XP_005425624.1	543273389	75.8621	-2.35		13.5591	16.7448	4.34263	4.65614		3.12233	1.06115	0.288622
GBCG01042470	comp189530_c20_seq1		Q9H211	CDT1	DNA replication factor Cdt1 (Double parked homolog) (DUP)	58.3333	0.58		XP_005497207.1	542184461	94.1176	-8.11		0.874756	0.354107	0.280433	0.212511		3.1193	2.85068	0.00436265
GBCG01040191	comp189452_c8_seq1		P94371	YXLC	Uncharacterized protein YxlC	36	0.51							1.03804	0.251796	0.333395	0.170049		3.11354	4.78151	1.73987e-06
GBCG01023084	comp187537_c1_seq1		Q8R5K4	NOL6	Nucleolar protein 6 (Nucleolar RNA-associated protein) (Nrap)	57.6923	0.76							0.938304	0.287401	0.301441	0.213441		3.11273	3.99522	6.46333e-05
GBCG01012772	comp170762_c0_seq1								EME84999.1	452985242	40.7407	0.87		0.434264	0.382268	0.139834	0.279668		3.10556	1.21319	0.225055
GBCG01018944	comp184325_c0_seq1		Q00175	PRGR	Progesterone receptor (PR) (Nuclear receptor subfamily 3 group C member 3)	38.4615	0.4							0.372697	0.27264	0.120012	0.125817		3.1055	1.69136	0.0907675
GBCG01015225	comp179701_c2_seq1		Q3BP98	SYV	Valine--tRNA ligase (EC 6.1.1.9) (Valyl-tRNA synthetase) (ValRS)	56.25	0.87							0.316399	0.167556	0.101928	0.139193		3.10414	2.36786	0.0178913
GBCG01045724	comp189632_c37_seq1		Q5RA87	CD37L	Hsp90 co-chaperone Cdc37-like 1	63.1579	-29.96		XP_006025477.1	557285349	75.4386	-38.33		1.70559	1.93335	0.549742	0.986559		3.10253	1.06301	0.287777
GBCG01045690	comp189632_c3_seq1		Q8NGL9	OR4CG	Olfactory receptor 4C16 (Olfactory receptor OR11-135)	37.5	0.74							0.578631	0.318599	0.186708	0.218986		3.09912	2.498	0.0124896
GBCG01014178	comp174917_c1_seq1		O00189	AP4M1	AP-4 complex subunit mu-1 (AP-4 adapter complex mu subunit) (Adapter-related protein complex 4 subunit mu-1) (Mu subunit of AP-4) (Mu-adaptin-related protein 2) (mu-ARP2) (Mu4-adaptin) (mu4)	74.1573	-30.21		XP_005534378.1	543382376	87.6404	-35.9		0.259761	0.331781	0.083857	0.167714		3.09767	0.993483	0.320475
GBCG01011120	comp153367_c0_seq1								NP_001266193.1	525314042	50	-0.06		0.566385	0.312829	0.182877	0.0853349		3.09708	2.21145	0.0270046
GBCG01019906	comp185201_c0_seq1		Q0VC30	DPOG2	DNA polymerase subunit gamma-2, mitochondrial (EC 2.7.7.7) (Mitochondrial DNA polymerase accessory subunit) (MtPolB) (PolG-beta)	42.8571	0.75							0.778926	0.662691	0.251541	0.310374		3.09662	1.41592	0.156798
GBCG01024347	comp188000_c3_seq1		F6SEU4	SYGP1	Ras/Rap GTPase-activating protein SynGAP (Neuronal RasGAP) (Synaptic Ras GTPase-activating protein 1) (Synaptic Ras-GAP 1)	79.4872	-29.99		XP_005313234.1	530654146	87.1795	-32.43		12.5611	15.6896	4.06012	2.81353		3.09378	1.06857	0.285265
GBCG01006502	comp145137_c2_seq1		Q8WUF5	IASPP	RelA-associated inhibitor (Inhibitor of ASPP protein) (Protein iASPP) (NFkB-interacting protein 1) (PPP1R13B-like protein)	78.2609	-52.25		XP_005534566.1	543382752	97.3913	-61.87		0.922339	0.583338	0.298486	0.32023		3.09006	1.83572	0.0663991
GBCG01031573	comp189111_c17_seq1		Q15751	HERC1	Probable E3 ubiquitin-protein ligase HERC1 (EC 6.3.2.-) (HECT domain and RCC1-like domain-containing protein 1) (p532) (p619)	41.6667	0.223055		XP_005015077.1	514726079	64	-24.94		5.59085	5.0729	1.81123	1.12639		3.08678	1.45407	0.145928
GBCG01034762	comp189265_c21_seq1		P10760	SAHH	Adenosylhomocysteinase (AdoHcyase) (EC 3.3.1.1) (S-adenosyl-L-homocysteine hydrolase)	88.7324	-28.83		XP_005057045.1	525019020	95.7746	-28.72		0.787585	0.920872	0.255253	0.510506		3.08551	1.01402	0.310574
GBCG01008216	comp146527_c0_seq1		Q99996	AKAP9	A-kinase anchor protein 9 (AKAP-9) (A-kinase anchor protein 350 kDa) (AKAP 350) (hgAKAP 350) (A-kinase anchor protein 450 kDa) (AKAP 450) (AKAP 120-like protein) (Centrosome- and Golgi-localized PKN-associated protein) (CG-NAP) (Protein hyperion) (Protein	44.2623	-4.59		XP_002192824.2	449507646	83.8235	-54.23		0.53608	0.222891	0.17375	0.0783453		3.08535	3.20373	0.00135659
GBCG01031372	comp189096_c6_seq1		Q9EQG6	KDIS	Kinase D-interacting substrate of 220 kDa (Ankyrin repeat-rich membrane-spanning protein)	98.9691	-48.08		XP_419939.2	118088993	100	-46.56		0.522138	0.142709	0.169446	0.181786		3.08144	2.58569	0.00971831
GBCG01036275	comp189324_c25_seq1		Q15P45	LGT	Prolipoprotein diacylglyceryl transferase (EC 2.4.99.-)	71.4286	0.86		XP_003983899.1	410954493	46.1538	-0.19		1.03476	0.454836	0.336044	0.219611		3.07925	2.67496	0.00747391
GBCG01005338	comp143486_c0_seq1		Q561L1	PUA1A	Adenylosuccinate synthetase isozyme 1 A (AMPSase 1 A) (AdSS 1 A) (EC 6.3.4.4) (Adenylosuccinate synthetase, basic isozyme A) (Adenylosuccinate synthetase, muscle isozyme A) (M-type adenylosuccinate synthetase A) (IMP--aspartate ligase 1 A)	98.4848	-49.5118		EOA97556.1	483506593	100	-49.2887		0.608072	0.351225	0.19754	0.153547		3.07823	2.19271	0.0283282
GBCG01046542	comp189666_c0_seq1		Q5E9R6	CERS4	Ceramide synthase 4 (CerS4) (LAG1 longevity assurance homolog 4)	63.7931	-15.97		XP_002189520.2	449491519	100	-25.46		1.99538	2.30208	0.648627	0.74099		3.07632	1.11395	0.265299
GBCG01000707	comp62275_c0_seq1								EGX50177.1	345567243	43.1818	0.99		0.758393	0.215398	0.246544	0.158		3.0761	3.73586	0.000187074
GBCG01048212	comp189720_c7_seq1		O35305	TNR11	Tumor necrosis factor receptor superfamily member 11A (Osteoclast differentiation factor receptor) (ODFR) (Receptor activator of NF-KB) (CD antigen CD265)	47.3684	0.0663414							0.65868	0.639745	0.21423	0.325346		3.07463	1.2286	0.219224
GBCG01006361	comp145016_c0_seq1		P29315	RINI	Ribonuclease inhibitor (Ribonuclease/angiogenin inhibitor 1)	50.4505	-30.79		XP_005419558.1	543255880	99.0991	-56.42		1.61815	1.86302	0.52659	0.110636		3.07288	1.16481	0.244096
GBCG01000427	comp57830_c0_seq1								WP_007216602.1	494411675	41.0256	0.41		0.48751	0.359941	0.158654	0.132934		3.07278	1.60083	0.109414
GBCG01002641	comp110096_c0_seq1								XP_005492968.1	542168812	67.7419	-1.08		1.13678	1.00623	0.370729	0.29954		3.06633	1.45275	0.146294
GBCG01028206	comp188855_c4_seq1		O60287	NPA1P	Nucleolar pre-ribosomal-associated protein 1 (Nucleolar protein 254 kDa) (URB1 ribosome biogenesis 1 homolog)	71.7949	-26.51		XP_005524223.1	543361525	98.7342	-37.17		0.707089	0.569121	0.230617	0.266628		3.06608	1.46809	0.142079
GBCG01008200	comp146519_c0_seq1		P54996	G6PD	Glucose-6-phosphate 1-dehydrogenase (G6PD) (EC 1.1.1.49)	94.2029	-33.47		XP_005533421.1	543380453	100	-33.35		0.279017	0.201864	0.0910483	0.10966		3.06449	1.69088	0.0908598
GBCG01022016	comp187021_c0_seq1		Q13201	MMRN1	Multimerin-1 (EMILIN-4) (Elastin microfibril interface located protein 4) (Elastin microfibril interfacer 4) (Endothelial cell multimerin) [Cleaved into: Platelet glycoprotein Ia*; 155 kDa platelet multimerin (p-155) (p155)]	72.973	-29.29		XP_005517519.1	543342300	98.6667	-37.29		0.637443	1.07557	0.208154	0.28944		3.06236	0.785519	0.432149
GBCG01025635	comp188412_c5_seq1		Q9H0B8	CRLD2	Cysteine-rich secretory protein LCCL domain-containing 2 (Cysteine-rich secretory protein 11) (CRISP-11) (LCCL domain-containing cysteine-rich secretory protein 2)	85.7143	-29.18		XP_002194276.1	224063705	100	-32.89		0.409542	0.288073	0.133769	0.201207		3.06156	1.50127	0.133286
GBCG01036344	comp189327_c40_seq1								YP_003587607.1	295065663	35.1852	-0.13		3.15287	1.89392	1.03113	0.665597		3.0577	2.08739	0.0368533
GBCG01029346	comp188965_c5_seq1		P17709	HXKG	Glucokinase-1 (EC 2.7.1.2) (Glucose kinase 1) (GLK-1)	35.1351	0.4							0.490956	0.312881	0.160625	0.150708		3.05653	1.83344	0.0667368
GBCG01034065	comp189231_c17_seq1								AFG19381.1	381282980	56.6667	0.98		0.426648	0.414934	0.139691	0.161376		3.05422	1.26923	0.204358
GBCG01049062	comp189750_c8_seq1		Q4R502	IDHP	Isocitrate dehydrogenase [NADP], mitochondrial (IDH) (EC 1.1.1.42) (ICD-M) (IDP) (NADP(+)-specific ICDH) (Oxalosuccinate decarboxylase)	93.1034	-62.69		XP_005052227.1	525009176	97.4138	-63.26		1.37683	0.224325	0.451202	0.240207		3.05147	4.50834	6.53364e-06
GBCG01008204	comp146521_c0_seq1		Q3I5F7	ACOT6	Putative acyl-coenzyme A thioesterase 6 (Putative acyl-CoA thioesterase 6) (EC 3.1.2.-)	70.8333	-1.37		XP_002199226.2	449504339	95.8333	-3.83		0.946339	0.453395	0.31028	0.354494		3.04995	2.18763	0.0286963
GBCG01053992	comp189900_c31_seq1		Q866R8	IL1RA	Interleukin-1 receptor antagonist protein (IL-1RN) (IL-1ra) (IRAP) (IL1 inhibitor)	58.9744	-6.91		XP_005062776.1	525030791	92.9825	-22.21		1.31769	0.444079	0.432166	0.323873		3.04905	2.88416	0.00392455
GBCG01004605	comp141206_c0_seq1		Q50599	Y1834	Uncharacterized protein Rv1834/MT1882	48.3871	0.86							0.380777	0.260131	0.12492	0.110351		3.04817	1.67634	0.0936719
GBCG01030706	comp189059_c19_seq1		Q39575	DYHG	Dynein gamma chain, flagellar outer arm	40.7407	0.7							2.26434	2.16245	0.742864	0.226747		3.04812	1.39704	0.162402
GBCG01024005	comp187888_c2_seq1		Q8A469	RPOB	DNA-directed RNA polymerase subunit beta (RNAP subunit beta) (EC 2.7.7.6) (RNA polymerase subunit beta) (Transcriptase subunit beta)	53.8462	0.91		XP_005419218.1	543254910	96.8153	-81.12		0.673343	0.570041	0.22102	0.311298		3.04653	1.38318	0.166608
GBCG01064469	comp396988_c0_seq1								EEQ89671.1	239612684	45.1613	0.99		1.00355	0.155674	0.329618	0.281992		3.04457	3.53992	0.000400241
GBCG01047398	comp189690_c14_seq1		Q9NYQ7	CELR3	Cadherin EGF LAG seven-pass G-type receptor 3 (Cadherin family member 11) (Epidermal growth factor-like protein 1) (EGF-like protein 1) (Flamingo homolog 1) (hFmi1) (Multiple epidermal growth factor-like domains protein 2) (Multiple EGF-like domains prote	48	0.75		NP_001234577.1	350537989	43.75	0.98		1.23169	0.88563	0.404579	0.504792		3.04438	1.58302	0.113416
GBCG01019199	comp184559_c0_seq1		Q9JLQ0	CD2AP	CD2-associated protein (Mesenchyme-to-epithelium transition protein with SH3 domains 1) (METS-1)	38.7097	-0.54		XP_003986309.1	410959421	36.2319	0.76		0.795653	0.791529	0.26154	0.0998947		3.04218	1.36126	0.173431
GBCG01011315	comp155792_c0_seq1		P13152	GLHA1	Glycoprotein hormones alpha chain 1 (GTH-alpha) (Gonadotropin 1 alpha chain) (Fragment)	62.5	0.52							0.569128	0.172368	0.187183	0.264065		3.0405	2.32683	0.0199743
GBCG01024929	comp188183_c1_seq1		Q6DFV6	FN3C1	Fibronectin type III domain containing protein 3C1	57.1429	0.64		XP_004948251.1	513223059	50	0.41		0.458866	0.552416	0.150946	0.0828608		3.03993	1.0828	0.278899
GBCG01019881	comp185174_c0_seq1		P97573	SHIP1	Phosphatidylinositol 3,4,5-trisphosphate 5-phosphatase 1 (EC 3.1.3.86) (SH2 domain-containing inositol 5'-phosphatase 1) (SH2 domain-containing inositol phosphatase 1) (SHIP-1)	66.1972	-19.32		XP_005430279.1	543295797	98.9474	-46.67		0.385499	0.227132	0.12684	0.0812704		3.03926	2.02711	0.0426512
GBCG01003264	comp125821_c0_seq1		Q8CG65	SSPO	SCO-spondin	37.5	-0.66							0.467537	0.162319	0.154335	0.127682		3.02936	2.68764	0.00719579
GBCG01013327	comp172213_c0_seq1								WP_016698448.1	515068564	52.9412	0.41		0.309686	0.371714	0.10243	0.139879		3.02339	1.16552	0.243809
GBCG01017452	comp182641_c0_seq1		Q08595	NSP	Nuclear shuttle protein (NSP) (Protein BR1) (Protein BV1)	40	0.06							0.393617	0.288956	0.130232	0.123483		3.02244	1.81156	0.0700538
GBCG01063587	comp212842_c0_seq1		P09547	SWI1	SWI/SNF chromatin-remodeling complex subunit SWI1 (Regulatory protein GAM3) (SWI/SNF complex subunit SWI1) (Transcription regulatory protein ADR6) (Transcription regulatory protein SWI1)	47.5	0.25		WP_006909050.1	493965672	32.0755	-0.570958		6.90095	6.47347	2.28509	1.32773		3.02	1.39502	0.163011
GBCG01023577	comp187723_c3_seq1		P56302	CHLB	Light-independent protochlorophyllide reductase subunit B (DPOR subunit B) (LI-POR subunit B) (EC 1.3.7.7)	59.0909	0.87							0.664294	0.339503	0.22012	0.17191		3.01787	2.30992	0.0208925
GBCG01016381	comp181375_c3_seq1		Q9HCE1	MOV10	Putative helicase MOV-10 (EC 3.6.4.13) (Moloney leukemia virus 10 protein)	45.4545	0.29							0.414727	0.253347	0.137447	0.189596		3.01737	1.63098	0.102895
GBCG01014759	comp177687_c0_seq1		P13010	XRCC5	X-ray repair cross-complementing protein 5 (EC 3.6.4.-) (86 kDa subunit of Ku antigen) (ATP-dependent DNA helicase 2 subunit 2) (ATP-dependent DNA helicase II 80 kDa subunit) (CTC box-binding factor 85 kDa subunit) (CTC85) (CTCBF) (DNA repair protein XRCC	82.0896	-26.51		XP_005415838.1	543245065	100	-30.22		0.303801	0.475578	0.100712	0.118123		3.01654	0.804248	0.421253
GBCG01019538	comp184834_c0_seq1		Q9D071	MMS19	MMS19 nucleotide excision repair protein homolog (MET18 homolog) (MMS19-like protein)	48.3871	0.86		DAA18134.1	296476019	56.5217	0.29		6.99642	1.51947	2.32135	1.08524		3.01394	7.21915	5.23137e-13
GBCG01015199	comp179585_c1_seq1		Q0EEE2	PTHD3	Patched domain-containing protein 3 (RND-type protein RNDEu-3)	54.0984	-17.9299		XP_005423955.1	543268521	92.7536	-39.2285		0.438078	0.0636693	0.145445	0.244746		3.01198	1.84748	0.0646775
GBCG01047545	comp189700_c15_seq1		P58958	G39AC	Putative gustatory receptor 39a, isoform D	40.5405	-0.08							2.38282	0.783	0.791303	0.350201		3.01127	5.76014	8.40455e-09
GBCG01021026	comp186190_c0_seq1		Q68EK7	RAB4B	Ras-related protein Rab-4B	81.3953	-13.87		XP_005533888.1	543381389	93.0233	-15.03		0.469787	0.31379	0.156148	0.175093		3.00859	1.69828	0.0894544
GBCG01031210	comp189088_c3_seq1		Q8WZ42	TITIN	Titin (EC 2.7.11.1) (Connectin) (Rhabdomyosarcoma antigen MU-RMS-40.14)	36.1111	0.87							6.42177	6.22145	2.13465	2.3726		3.00834	1.28641	0.198299
GBCG01058279	comp190028_c0_seq1		Q5RE60	AOFA	Amine oxidase [flavin-containing] A (EC 1.4.3.4) (Monoamine oxidase type A) (MAO-A)	73.7968	-79.07		XP_002191280.1	224042613	95.1872	-101.89		2.46045	3.30822	0.819477	1.63895		3.00246	0.889333	0.373824
GBCG01037926	comp189383_c23_seq1		P34620	YO84	Deleted.	33.7079	-4.41		BAA88337.1	6576738	49.6	-45.8928		6.03366	1.18511	2.01924	0.226178		2.98808	6.41074	1.44818e-10
GBCG01022792	comp187445_c4_seq1								XP_002713993.1	291395039	55.5556	-0.19		0.660955	0.548003	0.221222	0.273515		2.98774	1.51854	0.128879
GBCG01047978	comp189712_c10_seq1		Q8JHI3	AR13B	ADP-ribosylation factor-like protein 13B (ADP-ribosylation factor-like protein 2-like 1) (ARL2-like protein 1) (Protein scorpion)	82.6772	-58.79		XP_005491467.1	542165722	99.2126	-65.42		30.0659	24.9942	10.0648	1.75708		2.98723	1.61888	0.105474
GBCG01018831	comp184202_c0_seq1								XP_005480854.1	542143545	76.9231	-2.73		0.424567	0.297971	0.142178	0.222446		2.98617	1.41423	0.157295
GBCG01018001	comp183249_c0_seq1		Q4QPI4	MSBA	Lipid A export ATP-binding/permease protein MsbA (EC 3.6.3.-)	46.6667	0.41							0.466407	0.348527	0.156244	0.133478		2.98512	1.62545	0.104066
GBCG01065511	comp780599_c0_seq1								XP_005499850.1	543717194	58.0645	0.4		0.407736	0.256668	0.136735	0.175093		2.98194	1.60373	0.108773
GBCG01027739	comp188800_c1_seq1		Q60823	AKT2	RAC-beta serine/threonine-protein kinase (EC 2.7.11.1) (Protein kinase Akt-2) (Protein kinase B beta) (PKB beta) (RAC-PK-beta)	89.8618	-194.037		XP_005279246.1	530565378	89.2857	-194.166		3.99502	2.34313	1.34018	0.834613		2.98096	2.12931	0.0332286
GBCG01057484	comp190003_c16_seq1		P48732	DET1	Light-mediated development protein DET1 (Protein DEETIOLATED 1)	45.4545	0.05							0.918198	0.285006	0.308045	0.20946		2.98073	3.79234	0.000149234
GBCG01008205	comp146521_c1_seq1		Q86TX2	ACOT1	Acyl-coenzyme A thioesterase 1 (Acyl-CoA thioesterase 1) (EC 3.1.2.2) (CTE-I) (CTE-Ib) (Inducible cytosolic acyl-coenzyme A thioester hydrolase) (Long chain acyl-CoA thioester hydrolase) (Long chain acyl-CoA hydrolase)	73.399	-86.86		XP_005417720.1	543250634	98.0296	-114.2		0.659707	0.186129	0.221351	0.326921		2.98037	2.31217	0.0207683
GBCG01054110	comp189903_c33_seq1		Q9FKB6	Y5880	BTB/POZ domain-containing protein At5g48800	54.5455	0.4							11.8309	4.81398	3.97485	1.30289		2.97645	3.15435	0.00160857
GBCG01015615	comp180441_c2_seq1		P13666	SRCA	Sarcalumenin	30.9859	0.14		XP_002911211.1	299747713	44.0678	-1.82		3.40943	1.69677	1.14641	0.293734		2.974	2.64945	0.00806241
GBCG01026082	comp188509_c3_seq1								WP_004741000.1	490879006	38.2353	0.75		0.451385	0.17473	0.15179	0.252136		2.97374	1.89917	0.0575423
GBCG01039117	comp189418_c25_seq1		Q86SE9	PCGF5	Polycomb group RING finger protein 5 (RING finger protein 159)	90.708	-120.822		XP_005013651.1	514720039	94.6058	-128.92		7.88762	4.9807	2.65423	2.03409		2.97172	1.94482	0.0517961
GBCG01056894	comp189987_c5_seq1								XP_005059263.1	525023570	88.7324	-27.09		0.33602	0.182384	0.113096	0.131821		2.97109	1.88435	0.0595171
GBCG01029517	comp188980_c2_seq1		A6H7I8	TBC14	TBC1 domain family member 14	54.1667	0.93							1.57557	1.74656	0.531067	0.353452		2.9668	1.17109	0.241564
GBCG01055196	comp189935_c12_seq1		Q3T0M3	IMP3	U3 small nucleolar ribonucleoprotein protein IMP3 (U3 snoRNP protein IMP3)	58.9286	-10.74		XP_005528814.1	543371183	89.4737	-18.28		2.37804	0.865063	0.802618	0.325111		2.96285	3.28605	0.00101605
GBCG01035139	comp189276_c32_seq1		Q7Z2Z1	TICRR	Treslin (TopBP1-interacting checkpoint and replication regulator) (TopBP1-interacting, replication-stimulating protein)	50	0.63		WP_003956548.1	490054236	30.7692	0.86		0.971317	0.480921	0.327991	0.138119		2.96141	2.57102	0.01014
GBCG01059711	comp190067_c19_seq1								XP_004601275.1	505771920	41.6667	-0.77		1.21808	0.772201	0.411654	0.312325		2.95899	1.92608	0.0540946
GBCG01013256	comp171987_c1_seq1								XP_005428280.1	543281287	91.1765	-27.2		0.405257	0.134461	0.137031	0.206115		2.9574	1.76972	0.0767743
GBCG01065077	comp590690_c0_seq1		Q9BYB0	SHAN3	SH3 and multiple ankyrin repeat domains protein 3 (Shank3) (Proline-rich synapse-associated protein 2) (ProSAP2)	84.6154	0.87							0.812305	0.368085	0.274722	0.151004		2.95683	3.79523	0.000147507
GBCG01016245	comp181224_c0_seq1								EAY86963.1	125540568	43.5897	0.98		0.611731	0.213235	0.206949	0.189076		2.95595	2.57527	0.0100161
GBCG01064926	comp533674_c0_seq1		Q8WUF5	IASPP	RelA-associated inhibitor (Inhibitor of ASPP protein) (Protein iASPP) (NFkB-interacting protein 1) (PPP1R13B-like protein)	60.8696	-13.6193		XP_006265867.1	564253736	55.4688	-26.27		0.871	0.53068	0.294715	0.138615		2.9554	2.07154	0.0383079
GBCG01037545	comp189371_c32_seq1								XP_004673508.1	507924482	50	0.87		1.2701	0.696713	0.429782	0.128515		2.95522	5.01319	5.35359e-07
GBCG01012436	comp169787_c0_seq1		Q38VV4	SYFB	Phenylalanine--tRNA ligase beta subunit (EC 6.1.1.20) (Phenylalanyl-tRNA synthetase beta subunit) (PheRS)	47.3684	0.17							0.38192	0.286653	0.129477	0.12308		2.94972	1.63438	0.10218
GBCG01065869	comp1026203_c0_seq1		Q5F407	MGT4A	Alpha-1,3-mannosyl-glycoprotein 4-beta-N-acetylglucosaminyltransferase A (EC 2.4.1.145) (N-glycosyl-oligosaccharide-glycoprotein N-acetylglucosaminyltransferase IVa) (GlcNAc-T IVa) (GnT-IVa) (N-acetylglucosaminyltransferase IVa) (UDP-N-acetylglucosamine:	93.1034	-9		XP_006259406.1	564229934	67.4419	-7.26		0.303362	0.246147	0.102971	0.0780491		2.9461	1.61629	0.106032
GBCG01034766	comp189265_c25_seq1		Q7Z7F7	RM55	39S ribosomal protein L55, mitochondrial (L55mt) (MRP-L55)	52.2388	-13.52		XP_005527853.1	543369248	81.6092	-29.41		1.97474	0.962352	0.670889	0.320675		2.94347	6.09511	1.0936e-09
GBCG01024242	comp187966_c0_seq1		Q7S8V3	NST1	Stress response protein nst-1	52	0.86		YP_004016167.1	312196106	42	0.41		1.78751	0.942014	0.607444	0.287512		2.94268	2.41222	0.0158558
GBCG01042843	comp189541_c37_seq1								XP_002276358.1	225442184	34.2105	0.99		0.967654	0.704633	0.328909	0.126046		2.94202	1.72013	0.0854091
GBCG01016289	comp181268_c2_seq1		A7LFZ6	DCL4	Endoribonuclease Dicer homolog 4 (EC 3.1.26.-) (Dicer-like protein 4) (OsDCL4) (Protein SHOOT ORGANIZATION 1)	45.1613	0.28							0.512138	0.363257	0.174155	0.148901		2.9407	1.71275	0.0867574
GBCG01059579	comp190062_c22_seq1		Q2VYL8	Y4503	UPF0102 protein amb4503	52.381	0.86							1.45369	0.401414	0.494591	0.287978		2.93917	3.63087	0.000282472
GBCG01036764	comp189343_c5_seq1								XP_005419322.1	543255186	86.9565	-12.56		2.94885	0.855325	1.00352	0.456379		2.93849	3.87741	0.000105576
GBCG01023008	comp187515_c3_seq1		Q9H0C1	ZMY12	Zinc finger MYND domain-containing protein 12	53.8462	0.28							0.864904	0.199779	0.294364	0.241483		2.93821	3.91034	9.21675e-05
GBCG01012660	comp170465_c0_seq1		Q5TGY3	AHDC1	AT-hook DNA-binding motif-containing protein 1	57.8947	0.64							0.333331	0.666661	0.113508	0.163622		2.93663	0.61229	0.540346
GBCG01045771	comp189634_c20_seq1		A4XR58	LOLB	Outer-membrane lipoprotein LolB	56	0.75							0.638685	0.15791	0.217598	0.182973		2.93517	3.00464	0.00265892
GBCG01010323	comp147882_c0_seq1								EME89596.1	452989841	64.2857	-0.3		0.651388	0.27995	0.22199	0.153936		2.93431	2.83575	0.00457179
GBCG01009938	comp147654_c0_seq1		P47736	RPGP1	Rap1 GTPase-activating protein 1 (Rap1GAP) (Rap1GAP1)	73.1343	-21.17		XP_005533226.1	543380063	98.5294	-29.52		0.598819	0.337074	0.20409	0.0855892		2.9341	2.14828	0.0316911
GBCG01036494	comp189336_c1_seq1		P31623	POL	Pol polyprotein [Cleaved into: Reverse transcriptase/ribonuclease H (RT) (EC 2.7.7.49) (EC 2.7.7.7) (EC 3.1.26.4); Integrase (IN)]	47.0588	-0.18		XP_002191900.2	449495454	43.4783	-6.33		1.80866	2.2872	0.616564	0.712164		2.93345	0.998243	0.318161
GBCG01051749	comp189835_c1_seq1		Q7XJL2	GLR31	Glutamate receptor 3.1 (AtGLR2) (Ligand-gated ion channel 3.1)	35.7143	0.64		WP_023839102.1	564013708	30.7692	-0.3		1.67015	0.519761	0.569643	0.193356		2.93192	4.17635	2.96224e-05
GBCG01002147	comp83288_c1_seq1								YP_007667689.1	472335415	51.5152	0.86		2.41092	1.60279	0.82325	0.19981		2.92854	1.95398	0.0507037
GBCG01011262	comp154832_c0_seq1		O42579	FZD3	Frizzled-3 (Fz-3) (Xfz3)	77.7778	0.87							0.186833	0.185569	0.063818	0.074981		2.92759	1.25989	0.20771
GBCG01025535	comp188390_c1_seq1		P26810	POL	Pol polyprotein [Cleaved into: Protease (EC 3.4.23.-); Reverse transcriptase/ribonuclease H (RT) (EC 2.7.7.49) (EC 3.1.26.4); Integrase (IN)]	44.6429	-3.61		XP_006275234.1	564236664	63.2653	-6.97		0.865968	0.197924	0.295919	0.0897537		2.92637	4.81375	1.48125e-06
GBCG01033346	comp189204_c38_seq1		Q94890	H15	T-box protein H15	54.1667	0.52		YP_004584963.1	336179588	46.875	0.75		0.940756	0.531058	0.321791	0.113741		2.9235	2.19955	0.0278387
GBCG01061485	comp190113_c11_seq1		Q8VC65	NRM	Nurim (Nuclear envelope membrane protein) (Nuclear rim protein)	40.7407	0.84		XP_002196967.1	224045540	76.1194	-15.14		3.30239	3.33711	1.1304	1.32964		2.92143	1.20707	0.227404
GBCG01012904	comp171069_c0_seq1		Q6NXM2	RCBT1	RCC1 and BTB domain-containing protein 1 (Regulator of chromosome condensation and BTB domain-containing protein 1)	95.082	-28.13		XP_005147713.1	527258911	100	-27.43		0.400893	0.420266	0.137239	0.031833		2.92114	1.17306	0.240771
GBCG01035338	comp189284_c32_seq1		P93329	NO20	Early nodulin-20 (N-20)	48.4848	-1.52783		XP_001835547.1	169857800	38.0952	-0.8		11.0881	7.96255	3.79785	1.0483		2.91958	1.81541	0.0694602
GBCG01021255	comp186380_c1_seq1		Q4P7S1	SYF1	Pre-mRNA-splicing factor SYF1	41.9355	0.74		XP_005493408.1	542170080	78.5714	-30.68		0.833869	0.545929	0.28573	0.142615		2.91838	1.92819	0.0538316
GBCG01011325	comp155999_c0_seq1		C3MJX7	COBS	Cobalamin synthase (EC 2.-.-.-)	50	0.75							0.450494	0.212754	0.154411	0.206998		2.9175	1.75032	0.0800636
GBCG01055020	comp189931_c6_seq1		Q66EZ4	LSRG	Autoinducer 2-degrading protein LsrG (AI-2-degrading protein LsrG)	44.8276	0.73							1.13676	0.341308	0.389684	0.0857578		2.91713	3.91694	8.96817e-05
GBCG01006880	comp145423_c1_seq1		Q8R3Y5	CS047	Uncharacterized protein C19orf47 homolog	75	-9.23		XP_005534634.1	543382890	93.0233	-12.47		1.03849	0.747394	0.356033	0.435368		2.91684	1.50824	0.131492
GBCG01056997	comp189990_c1_seq1		P57258	NUOH	NADH-quinone oxidoreductase subunit H (EC 1.6.99.5) (NADH dehydrogenase I subunit H) (NDH-1 subunit H)	36.6667	0.75							2.33378	0.620949	0.800372	0.264896		2.91588	3.85011	0.000118066
GBCG01041483	comp189500_c10_seq1		P08923	LTK	Leukocyte tyrosine kinase receptor (EC 2.7.10.1)	45.4545	0.29							1.41085	1.17832	0.483923	0.349744		2.91545	1.4887	0.136565
GBCG01018084	comp183356_c1_seq1								WP_007536719.1	494801311	58.6207	0.99		0.568911	0.159812	0.195163	0.237355		2.91505	2.32231	0.0202163
GBCG01018013	comp183266_c1_seq1		Q68F50	TWF1	Twinfilin-1	90.9091	-16.89		XP_005148102.1	527259697	97.7273	-16.89		0.485417	0.236043	0.166564	0.201151		2.91431	2.03766	0.0415839
GBCG01005522	comp143936_c0_seq1								WP_016709034.1	515079258	33.9286	0.28		0.486726	0.201307	0.167138	0.0890864		2.91212	2.74737	0.00600759
GBCG01065879	comp1031355_c0_seq1		Q7D5B9	PPE63	Uncharacterized PPE family protein PPE63	34.0426	0.86		EFN67165.1	307178476	34.8837	0.41		0.400832	0.270006	0.137666	0.1607		2.91163	1.55381	0.12023
GBCG01003348	comp128794_c0_seq1		P18163	ACSL1	Long-chain-fatty-acid--CoA ligase 1 (EC 6.2.1.3) (Long-chain acyl-CoA synthetase 1) (LACS 1) (Long-chain-fatty-acid--CoA ligase, liver isozyme)	87.5	-27.55		XP_005483903.1	542149921	100	-29.29		0.493065	0.371939	0.169415	0.164883		2.9104	1.57944	0.114235
GBCG01047989	comp189712_c22_seq1		B7IIR4	SYD	Aspartate--tRNA ligase (EC 6.1.1.12) (Aspartyl-tRNA synthetase) (AspRS)	34.7826	-0.08							0.688312	0.333901	0.236544	0.263759		2.90987	2.99117	0.00277909
GBCG01059918	comp190072_c4_seq1		P61497	PHR	Deoxyribodipyrimidine photo-lyase (EC 4.1.99.3) (DNA photolyase) (Photoreactivating enzyme)	59.0909	0.75							0.719544	0.370803	0.24773	0.0654648		2.90455	2.42504	0.0153067
GBCG01066021	comp1232362_c0_seq1		Q6ZPQ6	PITM2	Membrane-associated phosphatidylinositol transfer protein 2 (Drosophila retinal degeneration B homolog 2) (RdgB2) (Phosphatidylinositol transfer protein, membrane-associated 2) (PITPnm 2) (Pyk2 N-terminal domain-interacting receptor 3) (NIR-3)	55.0725	-14.11		XP_005055199.1	525015234	97.3333	-36.82		0.315108	0.193736	0.108595	0.0847775		2.90167	1.82056	0.068674
GBCG01025211	comp188284_c0_seq1		Q5UPU6	YL265	Uncharacterized protein L265	45.8333	0.64							0.473372	0.101128	0.163236	0.154328		2.89992	2.61913	0.00881533
GBCG01016801	comp181883_c0_seq1		Q9BSJ8	ESYT1	Extended synaptotagmin-1 (E-Syt1) (Membrane-bound C2 domain-containing protein)	78.125	-17.2271		XP_006267751.1	564257602	90.9091	-20.0491		0.200932	0.113732	0.0692903	0.0836743		2.89985	1.57939	0.114246
GBCG01006734	comp145290_c2_seq1		Q75E67	ELOA1	Elongin-A	43.2432	0.74		XP_002467670.1	242040551	44.6809	0.3		1.26662	0.697293	0.437067	0.239319		2.898	2.23426	0.0254659
GBCG01012889	comp171031_c1_seq1								EDL96244.1	149042607	51.5152	0.17		0.557083	0.206015	0.192232	0.180152		2.89797	2.81619	0.00485969
GBCG01016804	comp181887_c0_seq1								XP_005490202.1	542163099	88	-2.04		0.449652	0.287833	0.155209	0.252226		2.89708	1.44747	0.147766
GBCG01052918	comp189871_c9_seq1								XP_005482384.1	542146744	90	-0.42		0.982881	0.640553	0.339372	0.377283		2.89618	1.79767	0.0722285
GBCG01001126	comp70719_c0_seq1		Q8ND24	RN214	RING finger protein 214	41.6667	0.86							7.55356	7.00994	2.60844	1.05541		2.89581	1.39442	0.163192
GBCG01032524	comp189168_c40_seq1								XP_003897185.1	402865997	50	0.69		2.14559	0.228569	0.741044	0.24446		2.89535	10.6682	0
GBCG01053307	comp189882_c37_seq1		Q5JTZ5	CI152	Uncharacterized protein C9orf152	57.6923	-0.07							0.299022	0.0948452	0.103341	0.0953597		2.89354	2.43928	0.0147167
GBCG01063508	comp202889_c0_seq1		P17662	SPIKE	Spike glycoprotein (S glycoprotein) (E2) (Peplomer protein) [Cleaved into: Spike protein S1; Spike protein S2] (Fragment)	86.5546	-54.58		ADM52998.1	305419386	96.6387	-59.55		7.08354	9.67422	2.44891	0.728978		2.89252	0.951069	0.34157
GBCG01046907	comp189677_c9_seq1		Q9CQF9	PCYOX	Prenylcysteine oxidase (EC 1.8.3.5)	75	-7.61		XP_005058063.1	525021118	96.875	-9.23		0.446127	0.43876	0.154325	0.139812		2.89083	1.24722	0.212315
GBCG01044978	comp189608_c26_seq1								ENN77894.1	478257751	61.9048	0.98		0.935803	0.454422	0.324218	0.143036		2.88634	2.50952	0.0120897
GBCG01040623	comp189466_c40_seq1		Q99KL7	RAB28	Ras-related protein Rab-28	87.3016	-24.89		XP_002195228.1	224050100	98.4127	-25.81		0.845003	0.716048	0.293264	0.341411		2.88137	1.36609	0.171909
GBCG01003827	comp139803_c0_seq1								XP_002735208.1	291230528	29.8507	0.76		0.563564	0.365624	0.195695	0.131416		2.87981	1.90382	0.0569334
GBCG01009647	comp147488_c2_seq1		O54775	WISP1	WNT1-inducible-signaling pathway protein 1 (WISP-1) (CCN family member 4) (ELM-1)	52.9412	0.87							0.870725	0.602198	0.302433	0.244684		2.87907	1.85893	0.0630367
GBCG01058808	comp190040_c51_seq1		P20784	ROL6	Cuticle collagen rol-6 (Protein roller-6)	44.1176	-0.43		XP_005497111.1	542184072	88.2353	-26.16		0.709956	0.670134	0.246595	0.174698		2.87903	1.34014	0.180201
GBCG01035589	comp189300_c14_seq1								XP_005445176.1	541987976	55	-4.82		0.686747	0.580261	0.238563	0.185969		2.87869	1.45492	0.145692
GBCG01011121	comp153367_c1_seq1								XP_005029651.1	514789028	59.2593	-0.41		0.677091	0.314315	0.235274	0.0522091		2.87788	2.49029	0.0127639
GBCG01034869	comp189269_c0_seq1		Q0RDS4	IF2	Translation initiation factor IF-2	50	0.05		WP_020204975.1	519049100	66.6667	0.86		0.322416	0.293026	0.112059	0.130612		2.87721	1.21889	0.222885
GBCG01056650	comp189979_c15_seq1		Q72M93	Y3295	Macro domain-containing protein LIC_13295	41.4634	0.45							0.980656	0.747523	0.341197	0.0930588		2.87416	1.68696	0.0916114
GBCG01034366	comp189249_c13_seq1		Q9NVR5	KTU	Protein kintoun (Dynein assembly factor 2, axonemal)	61.9048	0.41							0.663685	0.449441	0.230975	0.185951		2.87341	1.86638	0.0619888
GBCG01008899	comp147042_c0_seq1		Q925Q9	SH3K1	SH3 domain-containing kinase-binding protein 1 (Regulator of ubiquitous kinase) (Ruk) (SH3-containing, expressed in tumorigenic astrocytes)	46.6667	0.01		NP_629082.1	21223303	46.9388	-0.19		3.84119	2.60175	1.3373	0.72281		2.87235	1.86731	0.0618586
GBCG01017223	comp182401_c3_seq1								EMC83617.1	449274475	48	-3.2		0.34048	0.24381	0.118542	0.0898516		2.87224	1.65156	0.0986247
GBCG01043158	comp189550_c5_seq1		O89016	ABCD4	ATP-binding cassette sub-family D member 4 (PMP70-related protein) (P70R) (Peroxisomal membrane protein 1-like) (PXMP1-L) (Peroxisomal membrane protein 69) (PMP69)	84.6154	-7.15		XP_005417657.1	543250494	97.4359	-15.26		0.892323	0.581709	0.310843	0.23734		2.87066	2.0198	0.043404
GBCG01024457	comp188041_c0_seq1		Q96Q83	ALKB3	Alpha-ketoglutarate-dependent dioxygenase alkB homolog 3 (EC 1.14.11.-) (Alkylated DNA repair protein alkB homolog 3) (DEPC-1) (Prostate cancer antigen 1)	63.5135	-25.59		XP_005047025.1	524998534	98.6486	-36.36		0.301186	0.318969	0.104996	0.149764		2.86854	1.08222	0.279155
GBCG01004480	comp141049_c1_seq1								XP_005234813.1	529430001	50.9434	-6.91		0.555294	0.312963	0.193915	0.166786		2.86359	2.30773	0.0210143
GBCG01031479	comp189103_c0_seq1		Q5ZK90	ARSK	Arylsulfatase K (ASK) (EC 3.1.6.-)	83.7778	-229.37		XP_005489679.1	542162012	96.2222	-260.99		7.32243	4.02995	2.55794	1.90102		2.86263	2.13871	0.032459
GBCG01009783	comp147570_c3_seq1								EOA99270.1	483509700	44.1176	-1.11		7.477	3.13443	2.61229	2.90614		2.86223	2.27835	0.0227055
GBCG01004178	comp140599_c0_seq1		A8WHR0	DCA17	DDB1- and CUL4-associated factor 17	35.8974	0.16							0.277361	0.410625	0.0969813	0.0685298		2.85994	0.864225	0.387465
GBCG01026533	comp188597_c2_seq1		Q8N4J0	CI041	UPF0586 protein C9orf41	92.3077	-29.41		XP_005423495.1	543267118	100	-31.26		0.347946	0.301336	0.121709	0.096126		2.85884	1.28567	0.198557
GBCG01027124	comp188714_c5_seq1		Q9LQC9	CSLA3	Probable mannan synthase 3 (EC 2.4.1.-) (Cellulose synthase-like protein A3) (AtCslA3)	36.1702	0.76							1.17183	1.20276	0.410023	0.237048		2.85796	1.2117	0.225626
GBCG01021741	comp186798_c4_seq1		P68500	CNTN5	Contactin-5 (Neural recognition molecule NB-2)	36.6667	0.87							0.777496	0.537759	0.272147	0.35568		2.8569	1.73098	0.0834545
GBCG01023050	comp187522_c10_seq1								AAC60281.1	2331059	49.3827	-11.08		1.32472	0.592163	0.463738	0.161988		2.85662	2.75806	0.00581454
GBCG01063726	comp229748_c0_seq1								EDL01134.1	148669129	39.6226	0.18		1.27723	0.590692	0.447481	0.305229		2.85427	2.56472	0.0103258
GBCG01049186	comp189754_c13_seq1		P77366	PGMB	Beta-phosphoglucomutase (Beta-PGM) (EC 5.4.2.6)	66.6667	0.76							1.30071	0.265124	0.455938	0.168542		2.85282	4.46646	7.95256e-06
GBCG01029427	comp188973_c20_seq1								XP_004881700.1	512829523	51.5152	0.87		0.763469	0.236376	0.268562	0.0487025		2.8428	3.94663	7.92601e-05
GBCG01062257	comp190132_c11_seq1								WP_018235225.1	517046407	38.6364	0.65		9.14874	6.48667	3.21861	2.31131		2.84245	1.72852	0.0838961
GBCG01023887	comp187854_c0_seq1								EMC88946.1	449282026	55	-14.32		0.240818	0.124523	0.0848222	0.11371		2.83909	1.54611	0.122079
GBCG01018782	comp184120_c0_seq1		Q66PG4	LARG2	Glycosyltransferase-like protein LARGE2 (EC 2.4.-.-) (Glycosyltransferase-like 1B)	95.4545	-44.37		XP_005047104.1	524998699	98.8636	-43.56		0.464701	0.208079	0.163887	0.169237		2.8355	2.19354	0.0282686
GBCG01022075	comp187057_c0_seq1								WP_006035096.1	492904690	46.1538	-0.07		0.238799	0.238339	0.0842886	0.168577		2.83311	0.964991	0.334549
GBCG01005832	comp144554_c0_seq1								XP_005038786.1	524981518	77.9412	-55.3713		3.13596	2.07761	1.10737	0.453541		2.83191	1.91514	0.0554751
GBCG01023859	comp187837_c4_seq1								XP_005429579.1	543288627	84.6154	-4.4		1.55344	0.912724	0.549166	0.192059		2.82872	2.20763	0.0272702
GBCG01054689	comp189918_c20_seq1		Q1H169	KTHY	Thymidylate kinase (EC 2.7.4.9) (dTMP kinase)	52	0.52							0.462492	0.529792	0.163677	0.146474		2.82564	1.10475	0.269268
GBCG01040711	comp189469_c3_seq1		Q01404	POLG	Genome polyprotein [Cleaved into: Core protein p21 (Capsid protein C) (p21); Core protein p19; Envelope glycoprotein E1 (gp32) (gp35); Envelope glycoprotein E2 (NS1) (gp68) (gp70)] (Fragment)	69.2308	0.74		WP_017577736.1	516147156	63.6364	0.53		2.23134	0.534756	0.790115	0.39423		2.82407	4.86147	1.16517e-06
GBCG01065106	comp600665_c0_seq1								DAA55837.1	414878706	35.7143	0.76		0.605031	0.297043	0.214482	0.310476		2.82089	1.71776	0.0858393
GBCG01001290	comp72997_c0_seq1		Q9UMD9	COHA1	Collagen alpha-1(XVII) chain (180 kDa bullous pemphigoid antigen 2) (Bullous pemphigoid antigen 2) [Cleaved into: 120 kDa linear IgA disease antigen (120 kDa linear IgA dermatosis antigen) (Linear IgA disease antigen 1) (LAD-1); 97 kDa linear IgA disease	64.7059	-0.07		CDJ24706.1	556521421	68.4211	0.75		2.04788	1.2947	0.726721	0.136727		2.81798	1.97996	0.0477084
GBCG01023272	comp187612_c0_seq1		Q5R8N4	CP062	UPF0505 protein C16orf62 homolog	76.9231	-18.28		XP_005054726.1	525014267	94.8276	-24.07		0.86868	0.589031	0.308325	0.308671		2.81742	1.59452	0.110819
GBCG01026005	comp188495_c1_seq1		Q0VE82	CPNE7	Copine-7 (Copine VII)	77.0492	-90.8672		XP_005424881.1	543271165	98.3051	-115.793		0.690613	0.66491	0.245314	0.213458		2.81523	1.27672	0.201702
GBCG01032828	comp189185_c18_seq1		Q7TPK6	WNK4	Serine/threonine-protein kinase WNK4 (EC 2.7.11.1) (Protein kinase lysine-deficient 4) (Protein kinase with no lysine 4)	54.5455	0.16							0.505792	0.148638	0.179725	0.174712		2.81425	2.22521	0.026067
GBCG01026995	comp188681_c3_seq1		Q1JQD9	LMBL2	Lethal(3)malignant brain tumor-like protein 2 (L(3)mbt-like protein 2)	86.3636	-115.77		XP_005527709.1	543368957	99.0909	-130.92		0.539071	0.178944	0.191619	0.0984529		2.81324	3.32948	0.000870078
GBCG01034328	comp189248_c14_seq1		Q6UDF2	ICP4	Major viral transcription factor ICP4 homolog	30.9091	0.4		XP_005531985.1	543377559	72.549	-10.86		0.431129	0.266328	0.153255	0.203214		2.81315	1.53983	0.1236
GBCG01010406	comp147919_c0_seq1		Q9QXF8	GNMT	Glycine N-methyltransferase (EC 2.1.1.20)	82.4242	-77.18		XP_005422720.1	543265014	100	-97.55		0.934908	0.638058	0.332492	0.0730154		2.81182	1.83638	0.0663015
GBCG01014021	comp174263_c0_seq1								EOB04542.1	483518333	37.8378	-0.65		0.435176	0.262398	0.154787	0.1747		2.81145	2.30129	0.021375
GBCG01045406	comp189621_c21_seq1								EMC84779.1	449276096	56.6038	-8.19		0.732777	1.04359	0.261217	0.305681		2.80525	0.85502	0.39254
GBCG01023650	comp187747_c1_seq1								XP_003354928.1	335285706	54.5455	0.99		1.2857	0.867159	0.458546	0.272114		2.80387	1.82618	0.0678234
GBCG01042643	comp189536_c7_seq1		Q9BXR3	POK2	HERV-K_7p22.1 provirus ancestral Pol protein (HERV-K(C7) Pol protein) (HERV-K(HML-2.HOM) Pol protein) (HERV-K108 Pol protein) [Includes: Reverse transcriptase (RT) (EC 2.7.7.49); Ribonuclease H (RNase H) (EC 3.1.26.4); Integrase (IN)]	68.6275	-36.59		XP_002188731.2	449488794	69.3069	-36.13		0.756225	0.269906	0.269867	0.260036		2.80222	2.44235	0.0145921
GBCG01065840	comp988250_c0_seq1		P94495	YNCE	Uncharacterized protein YncE	61.9048	0.17							0.429725	0.312953	0.153384	0.223834		2.80163	1.47403	0.140474
GBCG01037636	comp189374_c2_seq1		P54265	DMPK	Myotonin-protein kinase (MT-PK) (EC 2.7.11.1) (DM-kinase) (DMK) (DMPK) (Myotonic dystrophy protein kinase) (MDPK)	35.1852	-0.54		XP_003710531.1	389625755	36.5385	0.64		0.498585	0.72235	0.178047	0.232352		2.8003	0.872145	0.383129
GBCG01027913	comp188817_c1_seq1								XP_005055150.1	525015133	65.5172	-1.93		0.272741	0.259331	0.097411	0.194822		2.7999	1.07994	0.28017
GBCG01037135	comp189358_c13_seq1		Q6R2V0	WNK1	Serine/threonine-protein kinase WNK1 (EC 2.7.11.1) (Fragment)	52.0548	-15.27		XP_005482735.1	542147477	97.2603	-33.12		0.510287	0.258102	0.182255	0.0994538		2.79986	2.19047	0.02849
GBCG01024752	comp188130_c2_seq1		P49767	VEGFC	Vascular endothelial growth factor C (VEGF-C) (Flt4 ligand) (Flt4-L) (Vascular endothelial growth factor-related protein) (VRP)	75.2874	-76.68		XP_005415596.1	543244364	99.4253	-99.33		0.963678	0.529375	0.344407	0.30533		2.79808	2.00129	0.045361
GBCG01041485	comp189500_c12_seq1								CCT66715.1	517313740	32.6087	0.63		1.19173	1.13509	0.426224	0.23727		2.79602	1.31473	0.188601
GBCG01047778	comp189706_c32_seq1		Q5QNQ9	CORA1	Collagen alpha-1(XXVII) chain	35.8974	0.83		XP_005143150.1	527249670	47.7273	-0.51		17.515	15.9743	6.27006	3.41359		2.79343	1.37638	0.168704
GBCG01011784	comp167103_c0_seq1		A8E534	KDM8	Lysine-specific demethylase 8 (EC 1.14.11.27) (JmjC domain-containing protein 5) (Jumonji domain-containing protein 5)	40.7407	0.52							0.292313	0.31352	0.104671	0.121559		2.79267	1.07821	0.280942
GBCG01029917	comp189011_c7_seq1								ESS31098.1	557735035	38.7755	0.75		0.931778	0.886872	0.333893	0.267042		2.79065	1.24581	0.212835
GBCG01020098	comp185352_c0_seq1		Q6DG36	ZNT5	Zinc transporter 5 (ZnT-5) (Solute carrier family 30 member 5)	46.1538	0.76							0.46566	0.273818	0.166892	0.192715		2.79018	1.74922	0.0802526
GBCG01025868	comp188460_c0_seq1								XP_005055126.1	525015084	86.3636	-2.27		0.749613	0.540593	0.268759	0.141699		2.78916	1.70482	0.0882285
GBCG01051021	comp189814_c2_seq1								EPY50183.1	528315604	55.5556	0.29		0.664715	0.643388	0.238434	0.0857576		2.78784	1.27668	0.201714
GBCG01006010	comp144715_c0_seq1								XP_005421459.1	543261612	88.2353	-7.72		0.985914	0.213075	0.353899	0.163559		2.78586	3.59426	0.000325318
GBCG01035753	comp189305_c4_seq1								WP_017871338.1	516482894	64	0.85		7.64009	4.59069	2.74395	0.814022		2.78434	2.09874	0.0358398
GBCG01009006	comp147118_c1_seq1		P07093	GDN	Glia-derived nexin (GDN) (Peptidase inhibitor 7) (PI-7) (Protease nexin 1) (PN-1) (Protease nexin I) (Serpin E2)	83.4025	-112.12		XP_005424711.1	543270662	100	-132.76		1.36924	0.115414	0.492005	0.603177		2.78298	2.76088	0.00576452
GBCG01012403	comp169635_c0_seq1		O54946	DNJB6	DnaJ homolog subfamily B member 6 (Heat shock protein J2) (HSJ-2) (MRJ) (mDj4)	53.125	0.04							0.700086	0.310189	0.251674	0.182799		2.78172	2.38299	0.0171725
GBCG01014097	comp174604_c0_seq1		Q8NEA6	GLIS3	Zinc finger protein GLIS3 (GLI-similar 3) (Zinc finger protein 515)	41.1765	0.4							0.286565	0.112437	0.103069	0.147324		2.78031	1.70463	0.0882638
GBCG01047813	comp189707_c29_seq1		Q9Y2Q0	AT8A1	Probable phospholipid-transporting ATPase IA (EC 3.6.3.1) (ATPase class I type 8A member 1) (Chromaffin granule ATPase II)	93.1298	-67.9		XP_005232219.1	529424755	100	-68.95		0.68959	0.971693	0.248072	0.400875		2.7798	0.842844	0.399315
GBCG01044615	comp189596_c9_seq1		Q61288	ACVL1	Serine/threonine-protein kinase receptor R3 (SKR3) (EC 2.7.11.30) (Activin receptor-like kinase 1) (ALK-1) (TGF-B superfamily receptor type I) (TSR-I)	45	0.75							0.560911	0.239037	0.201891	0.15316		2.77829	2.55752	0.0105421
GBCG01063066	comp190151_c5_seq1		Q5T7N2	LITD1	LINE-1 type transposase domain-containing protein 1 (ES cell-associated protein 11)	50	-12.25		WP_000552499.1	446474645	97.7011	-40.42		0.730037	1.41657	0.262775	0.250845		2.77818	0.670929	0.502266
GBCG01042850	comp189541_c44_seq1								XP_005485200.1	542152628	57.1429	-1.58		6.9666	3.1174	2.50986	1.42087		2.77569	2.6002	0.00931694
GBCG01060789	comp190095_c1_seq1								XP_001275113.1	121715007	51.5152	0.88		24.5352	8.32952	8.83946	5.26014		2.77565	3.18414	0.00145186
GBCG01006174	comp144872_c0_seq1		P06486	US10	Virion protein US10	40.678	-0.08		XP_002585104.1	258568720	45.7143	0.75		0.830095	0.209781	0.2994	0.272055		2.77252	3.06935	0.00214528
GBCG01017068	comp182215_c1_seq1								WP_000253968.1	446176113	33.9286	0.98		0.301674	0.0976908	0.108881	0.127099		2.77067	1.89295	0.0583645
GBCG01049020	comp189747_c28_seq1		P18111	CDX1	Homeobox protein CDX-1 (Caudal-type homeobox protein 1)	41.4634	0.28		YP_001102678.1	134097017	36.3636	0.41		0.606133	0.236603	0.218818	0.1415		2.77003	3.15543	0.00160261
GBCG01022014	comp187013_c0_seq1		Q6PEH9	S39AA	Zinc transporter ZIP10 (Solute carrier family 39 member 10) (Zrt- and Irt-like protein 10) (ZIP-10)	48	0.74							0.602375	0.174866	0.217477	0.0832706		2.76984	3.17451	0.00150089
GBCG01029228	comp188957_c12_seq1								XP_005243125.1	529446844	32.7586	0.05		0.387735	0.297349	0.139998	0.136699		2.76958	1.66817	0.095283
GBCG01065780	comp939779_c0_seq1								XP_005232928.1	529426187	43.3333	0.28		0.383038	0.292137	0.138367	0.146303		2.76828	1.3916	0.164042
GBCG01024757	comp188130_c7_seq1		P49767	VEGFC	Vascular endothelial growth factor C (VEGF-C) (Flt4 ligand) (Flt4-L) (Vascular endothelial growth factor-related protein) (VRP)	77.5	-73.86		XP_005045157.1	524994691	99.3827	-94.81		1.26339	0.771069	0.456594	0.404386		2.76699	1.82759	0.0676118
GBCG01016336	comp181322_c0_seq1		Q9UMZ2	SYNRG	Synergin gamma (AP1 subunit gamma-binding protein 1) (Gamma-synergin)	88.2353	-18.74		XP_005492053.1	542166923	100	-20.83		0.386615	0.214311	0.13974	0.110367		2.76668	1.79769	0.072226
GBCG01003761	comp139654_c0_seq1		P66849	SSB	Single-stranded DNA-binding protein (SSB) (Helix-destabilizing protein)	58.8235	0.5							1.98501	0.969113	0.717768	0.933143		2.76554	1.86165	0.062652
GBCG01003215	comp124155_c0_seq1		Q7S7C5	PFA3	Palmitoyltransferase PFA3 (EC 2.3.1.225) (Protein fatty acyltransferase 3)	85.7143	0.86							0.261122	0.229491	0.0944408	0.0806802		2.76493	1.3712	0.170311
GBCG01009307	comp147291_c6_seq1		Q9R097	SPIT1	Kunitz-type protease inhibitor 1 (Hepatocyte growth factor activator inhibitor type 1) (HAI-1)	57.8947	0.52							1.00826	0.35562	0.364786	0.172036		2.76398	2.98835	0.00280486
GBCG01053762	comp189895_c21_seq1		A4VGD9	TATB	Sec-independent protein translocase protein TatB	42.3077	0.87							6.58271	3.66267	2.38328	1.61894		2.76203	2.10384	0.0353921
GBCG01012384	comp169543_c1_seq1		A5HJM1	IL7RA	Interleukin-7 receptor subunit alpha (IL-7 receptor subunit alpha) (IL-7R subunit alpha) (IL-7R-alpha) (IL-7RA) (CD antigen CD127)	37.5	-0.19							0.430326	0.307132	0.155974	0.197674		2.75895	1.35709	0.174753
GBCG01025808	comp188451_c9_seq1								WP_004841406.1	490979643	52.7778	0.29		0.412955	0.274457	0.149703	0.201476		2.7585	1.8907	0.0586651
GBCG01000802	comp63395_c0_seq1		P31722	C1QC	Complement C1q subcomponent subunit C	57.1429	-0.42							0.519665	0.457657	0.188482	0.159585		2.75711	1.30674	0.1913
GBCG01018691	comp184032_c0_seq1		Q96S90	LYSM1	LysM and putative peptidoglycan-binding domain-containing protein 1	55.1724	0.51							1.51215	0.901073	0.548923	0.285628		2.75476	2.02146	0.0432319
GBCG01044207	comp189582_c26_seq1								WP_018190365.1	516969876	33.8028	-1.11		3.01941	1.64959	1.09649	0.750367		2.7537	2.08331	0.0372225
GBCG01049791	comp189771_c26_seq1		Q96FB5	RRNAD	Protein RRNAD1 (Ribosomal RNA adenine dimethylase domain-containing protein 1)	61.3636	-23.95		XP_005532424.1	543378443	90	-43.55		1.14045	0.353704	0.414462	0.264282		2.75163	2.97226	0.00295618
GBCG01019326	comp184659_c2_seq1		Q92621	NU205	Nuclear pore complex protein Nup205 (205 kDa nucleoporin) (Nucleoporin Nup205)	95.7447	-46.22		XP_005421726.1	543262417	100	-46.8		0.499237	0.149505	0.18153	0.175115		2.75016	2.42672	0.0152359
GBCG01050743	comp189805_c25_seq1		A6NE52	K1875	WD repeat-containing protein KIAA1875	53.5714	0.63							0.785244	0.396891	0.285563	0.33827		2.74981	1.89424	0.0581928
GBCG01023926	comp187868_c3_seq1		Q9CWX4	RUSD4	RNA pseudouridylate synthase domain-containing protein 4	67.9245	-15.6589		ACH44602.1	197128104	98.1481	-27.3073		0.361633	0.45558	0.131617	0.154371		2.74762	0.927238	0.353802
GBCG01023092	comp187541_c0_seq1								XP_005534627.1	543382876	71.875	-5.17		1.36948	0.386657	0.498662	0.358273		2.7463	3.26002	0.00111404
GBCG01016438	comp181459_c0_seq1								XP_005496801.1	542182852	58.8235	-5.29537		0.770349	0.40716	0.280573	0.150284		2.74563	3.72902	0.000192228
GBCG01061466	comp190112_c4_seq1		Q828C6	SYFB	Phenylalanine--tRNA ligase beta subunit (EC 6.1.1.20) (Phenylalanyl-tRNA synthetase beta subunit) (PheRS)	60.8696	0.51		XP_002188731.2	449488794	81.25	-21.4079		0.844852	0.485922	0.307947	0.147795		2.7435	1.99934	0.0455719
GBCG01014506	comp176477_c0_seq1		Q6ZN54	DEFI8	Differentially expressed in FDCP 8 homolog (DEF-8)	91.6667	-62.57		XP_005431793.1	543271194	100	-66.29		0.525228	0.309873	0.191503	0.154051		2.74267	1.88734	0.0591143
GBCG01003650	comp137878_c0_seq1		Q2RJI7	CBID	Putative cobalt-precorrin-6A synthase [deacetylating] (EC 2.1.1.-)	85.7143	0.63							0.413465	0.344255	0.150812	0.0550263		2.74159	1.45386	0.145986
GBCG01011089	comp153183_c0_seq1		Q9DF50	CLSPN	Claspin (xClaspin)	52	-5.64		XP_005492433.1	542167713	98.3333	-25.23		0.220072	0.245111	0.0802961	0.101456		2.74075	1.0733	0.283134
GBCG01011851	comp167393_c0_seq1								XP_002369643.1	237840691	40.9091	0.47		2.42979	2.14359	0.887593	0.30723		2.7375	1.41302	0.157651
GBCG01014793	comp177853_c0_seq1		Q10711	ECE2	Endothelin-converting enzyme 2 (ECE-2) [Includes: Methyltransferase-like region (EC 2.1.1.-); Endothelin-converting enzyme 2 region (EC 3.4.24.71)]	75	-18.51		XP_005484907.1	542152010	88.3333	-20.36		0.326023	0.280205	0.119139	0.120477		2.7365	1.38273	0.166746
GBCG01023995	comp187886_c1_seq1		O95995	GAS8	Growth arrest-specific protein 8 (GAS-8) (Growth arrest-specific protein 11) (GAS-11)	70	-2.97		XP_005531997.1	543377583	64.4444	-12.8869		1.4187	0.817961	0.519013	0.22617		2.73345	2.03304	0.0420481
GBCG01030449	comp189042_c40_seq1								EOR00384.1	505756211	39.4737	0.98		0.618214	0.222187	0.226371	0.240594		2.73098	2.52588	0.0115409
GBCG01061697	comp190118_c15_seq1		P08699	LEG3	Galectin-3 (Gal-3) (35 kDa lectin) (Carbohydrate-binding protein 35) (CBP 35) (Galactose-specific lectin 3) (IgE-binding protein) (Laminin-binding protein) (Lectin L-29) (Mac-2 antigen)	51.7241	0.75		XP_005037545.1	524978937	87.1795	-9		26.5781	14.3034	9.74232	2.85756		2.72811	2.30896	0.0209456
GBCG01023140	comp187559_c0_seq1								XP_002192775.1	224049887	88.2353	-0.07		0.327306	0.120518	0.120001	0.139023		2.72752	2.10927	0.0349212
GBCG01049776	comp189771_c11_seq1		Q96FB5	RRNAD	Protein RRNAD1 (Ribosomal RNA adenine dimethylase domain-containing protein 1)	54.5455	-20.46		XP_005532424.1	543378443	88.7755	-38.8139		2.55622	0.782514	0.937448	0.300332		2.72678	6.68419	2.32203e-11
GBCG01017156	comp182309_c0_seq1		Q7ZWB7	BBS5	Bardet-Biedl syndrome 5 protein homolog	90.6977	-63.16		XP_002198292.1	224055006	100	-66.98		0.768614	0.235097	0.282196	0.192407		2.72369	3.34612	0.00081952
GBCG01060838	comp190096_c19_seq1		Q92793	CBP	CREB-binding protein (EC 2.3.1.48)	34.0426	0.17		XP_005660733.1	545806285	46.6667	-0.29		3.83608	2.03079	1.40864	1.42512		2.72325	1.94127	0.0522251
GBCG01045722	comp189632_c35_seq1		P47296	DEOC	Deoxyribose-phosphate aldolase (DERA) (EC 4.1.2.4) (2-deoxy-D-ribose 5-phosphate aldolase) (Phosphodeoxyriboaldolase) (Deoxyriboaldolase)	57.8947	0.81							1.42625	1.65193	0.523866	0.900822		2.72254	0.956632	0.338753
GBCG01012658	comp170464_c0_seq1		P00777	PRTB	Streptogrisin-B (EC 3.4.21.81) (Pronase enzyme B) (SGPB) (Serine protease B)	51.6129	-0.43		XP_001616594.1	156101802	44.4444	0.99		0.500239	0.321663	0.183887	0.101464		2.72036	1.85264	0.063934
GBCG01061706	comp190118_c24_seq1								ACI96687.1	209944912	37.2093	0.64		0.571111	0.256546	0.209945	0.158194		2.72029	2.2291	0.0258073
GBCG01000498	comp58981_c0_seq1		A6NNS2	DRS7C	Dehydrogenase/reductase SDR family member 7C (EC 1.1.-.-)	72.549	-10.5		XP_005430334.1	543295964	78.125	-14.33		0.446493	0.149702	0.164151	0.0864533		2.72001	2.50569	0.0122213
GBCG01021952	comp186956_c0_seq1		Q8QZT1	THIL	Acetyl-CoA acetyltransferase, mitochondrial (EC 2.3.1.9) (Acetoacetyl-CoA thiolase)	87.5	-39.85		XP_005417850.1	543250903	98.8636	-41.4599		0.464793	0.121449	0.170896	0.100716		2.71974	3.15953	0.00158022
GBCG01002304	comp90373_c0_seq1		P24882	COX2	Cytochrome c oxidase subunit 2 (EC 1.9.3.1) (Cytochrome c oxidase polypeptide II)	44.1176	0.28							0.325662	0.344894	0.119756	0.159618		2.71937	1.07401	0.282818
GBCG01035590	comp189300_c15_seq1								BAA21739.2	6576737	51.7241	-0.89		0.737261	0.723517	0.271178	0.102536		2.71873	1.26753	0.204965
GBCG01006716	comp145280_c2_seq1		B2RUR4	KPRP	Keratinocyte proline-rich protein	45.1613	0.86							0.699849	0.612208	0.257428	0.227827		2.71862	1.28327	0.199398
GBCG01048533	comp189730_c11_seq1								XP_005040873.1	524985829	100	-2.51		1.92037	1.25098	0.706838	0.337889		2.71684	1.81645	0.069302
GBCG01029331	comp188963_c0_seq1		Q5F384	YIPF3	Protein YIPF3 (YIP1 family member 3)	94.6429	-23.84		XP_005486562.1	542155483	100	-23.26		1.08139	0.556685	0.398181	0.249298		2.71583	2.16161	0.030648
GBCG01020870	comp186074_c7_seq1		Q83AQ4	PSD	Phosphatidylserine decarboxylase proenzyme (EC 4.1.1.65) [Cleaved into: Phosphatidylserine decarboxylase alpha chain; Phosphatidylserine decarboxylase beta chain]	36	0.75							1.08297	0.0688428	0.3989	0.138218		2.71489	4.30379	1.67902e-05
GBCG01064927	comp533861_c0_seq1								XP_420470.4	513182471	32.4324	0.852882		0.998311	0.359482	0.3678	0.342158		2.71427	2.47007	0.0135088
GBCG01017671	comp182868_c1_seq1								XP_005455429.1	542234630	35.9375	-0.07		0.266902	0.200962	0.0983478	0.0799857		2.71385	1.45134	0.146684
GBCG01029986	comp189014_c4_seq1								WP_022828185.1	551200122	41.1765	0.76		0.722285	0.479836	0.266246	0.28076		2.71284	1.66584	0.0957454
GBCG01009189	comp147229_c0_seq1		P27105	STOM	Erythrocyte band 7 integral membrane protein (Protein 7.2b) (Stomatin)	88.8889	-9.72		XP_005529309.1	543372176	97.4359	-10.33		1.27608	0.596897	0.470474	0.625314		2.71234	1.84182	0.0655016
GBCG01023064	comp187526_c3_seq1		Q9NV58	RN19A	E3 ubiquitin-protein ligase RNF19A (EC 6.3.2.-) (Double ring-finger protein) (Dorfin) (RING finger protein 19A) (p38)	54.9296	-12.6		XP_005423512.1	543267169	95.7746	-29.53		0.422139	0.173419	0.155708	0.0468965		2.7111	2.39373	0.016678
GBCG01024022	comp187893_c0_seq1		O43167	ZBT24	Zinc finger and BTB domain-containing protein 24 (Zinc finger protein 450)	81.8182	-32.08		XP_005418478.1	543252696	98.6842	-38.68		0.419206	0.107608	0.15465	0.12145		2.71067	2.46451	0.01372
GBCG01004562	comp141152_c0_seq1		Q9CR63	COX16	Cytochrome c oxidase assembly protein COX16 homolog, mitochondrial	53.8462	-9.46		XP_005417711.1	543250616	98.1132	-21.06		0.439334	0.229648	0.162092	0.0845738		2.7104	1.99733	0.0457895
GBCG01065540	comp799260_c0_seq1		Q8NI77	KI18A	Kinesin-like protein KIF18A (Marrow stromal KIF18A) (MS-KIF18A)	44.1176	0.86							0.462271	0.178623	0.170559	0.121803		2.71033	2.69283	0.00708477
GBCG01040390	comp189459_c19_seq1								XP_004363042.1	470272141	45	0.99		1.00354	0.444599	0.370313	0.185264		2.70998	2.5132	0.0119643
GBCG01020654	comp185855_c1_seq1		Q60688	FOXD4	Forkhead box protein D4 (Forkhead-related protein FKHL9) (Forkhead-related transcription factor 5) (FREAC-5) (Transcription factor FKH-2)	47.2222	0.74							1.26826	0.76056	0.468378	0.11036		2.70777	2.06333	0.0390815
GBCG01020197	comp185442_c0_seq1		Q9ZWJ9	ARR2	Two-component response regulator ARR2 (Receiver-like protein 5)	39.5349	0.51		XP_002085733.1	195592018	29.5775	0.99		0.459208	0.365268	0.169739	0.129328		2.70538	1.46882	0.141881
GBCG01033836	comp189221_c29_seq1								XP_005038787.1	524981520	75.9259	-17.993		6.71648	4.35556	2.48352	0.594596		2.70442	1.92459	0.0542807
GBCG01001891	comp80228_c0_seq1		A2A9C3	SZT2	Protein SZT2 (Seizure threshold 2 protein) (Transcript increased in glutamate resistance) (TIGR)	35.5932	0.82							2.89166	0.761514	1.06947	0.501003		2.70381	3.83637	0.000124868
GBCG01019417	comp184719_c2_seq1								XP_005578909.1	544487971	75	0.4		0.278473	0.317864	0.103002	0.206005		2.70355	1.02177	0.306889
GBCG01047875	comp189708_c49_seq1								EMC76880.1	449265732	60.6061	-6.8645		0.920853	0.481446	0.34084	0.101972		2.70172	2.28395	0.0223744
GBCG01011773	comp167049_c1_seq1		Q3SYU9	MVP	Major vault protein (MVP)	41.9355	0.4							0.672825	0.305498	0.249201	0.245122		2.69993	2.28263	0.0224519
GBCG01023466	comp187687_c0_seq1								XP_002190794.2	449475269	94.1176	-1.46		1.34913	1.05462	0.499982	0.14562		2.69835	1.58864	0.112141
GBCG01028251	comp188856_c2_seq1		Q8VEB3	CE030	UNC119-binding protein C5orf30 homolog	65.8537	-9		XP_003213653.1	326935178	75.6098	-9.34		0.473702	0.252128	0.175635	0.172835		2.69708	1.92068	0.0547716
GBCG01017960	comp183190_c0_seq1		Q5SSE9	ABCAD	ATP-binding cassette sub-family A member 13	68.75	-30.22		XP_005430661.1	543296969	97.5	-42.28		0.167551	0.289748	0.0621419	0.124284		2.69627	0.740968	0.458713
GBCG01059385	comp190057_c14_seq1		O43292	GPAA1	Glycosylphosphatidylinositol anchor attachment 1 protein (GPI anchor attachment protein 1) (GAA1 protein homolog) (hGAA1)	70	-21.53		XP_005235271.1	529430934	78.5714	-24.42		1.04893	0.547329	0.38916	0.186884		2.69537	2.29227	0.0218901
GBCG01020357	comp185613_c1_seq1		Q8BKE9	IFT74	Intraflagellar transport protein 74 homolog (Capillary morphogenesis gene 1 protein) (CMG-1) (Coiled-coil domain-containing protein 2)	74.4681	-12.24		XP_005493187.1	542169271	100	-36.9279		0.487822	0.165572	0.180993	0.0719617		2.69526	2.98737	0.00281387
GBCG01013139	comp171639_c0_seq1		Q5UP84	YL003	Uncharacterized protein L3	44.1176	0.64							0.823312	0.717426	0.30548	0.277619		2.69514	1.34162	0.179719
GBCG01002433	comp96009_c0_seq1		A1ASW6	PIMT2	Protein-L-isoaspartate O-methyltransferase 2 (EC 2.1.1.77) (L-isoaspartyl protein carboxyl methyltransferase 2) (Protein L-isoaspartyl methyltransferase 2) (Protein-beta-aspartate methyltransferase 2) (PIMT 2)	56.25	0.76							0.347614	0.314551	0.129085	0.258169		2.69292	1.183	0.23681
GBCG01039445	comp189429_c18_seq1		P31792	POL	Pol polyprotein [Cleaved into: Reverse transcriptase/ribonuclease H (RT) (EC 2.7.7.49) (EC 2.7.7.7) (EC 3.1.26.4); Integrase (IN)] (Fragment)	52.4476	-33.22		XP_005527916.1	543369378	54.2254	-36.25		0.663238	0.0731977	0.246324	0.156204		2.69254	3.91236	9.13979e-05
GBCG01000506	comp59097_c0_seq1								XP_002315473.1	224110292	31.0811	0.41		0.452914	0.328698	0.168352	0.205852		2.69028	1.61324	0.106693
GBCG01001193	comp71645_c0_seq1		A7Z026	PPR37	Protein phosphatase 1 regulatory subunit 37 (Leucine-rich repeat-containing protein 68)	59.375	-1.89007		XP_005961751.1	556732156	59.375	-0.0360917		1.08711	1.0924	0.404725	0.426101		2.68606	1.1798	0.238078
GBCG01007934	comp146313_c0_seq1		C5DKJ7	OAF3	Oleate activated transcription factor 3	45.4545	0.86							0.703039	0.461414	0.261746	0.152495		2.68596	1.79857	0.072086
GBCG01003005	comp118772_c1_seq1		P29580	YPV6	Uncharacterized protein ORF6	53.8462	0.75							0.34425	0.26139	0.128247	0.106148		2.68427	1.55033	0.121063
GBCG01037597	comp189373_c28_seq1		A1L1I3	NUMBL	Numb-like protein	57.8947	0.86							0.581228	0.229784	0.216621	0.0993456		2.68316	3.02688	0.00247095
GBCG01020378	comp185628_c0_seq1		P10210	SCAF	Capsid scaffolding protein (Capsid protein P40) (Protease precursor) (pPR) (Virion structural protein UL26) [Cleaved into: Assemblin (EC 3.4.21.97) (Capsid protein VP24) (Protease); Assembly protein (Capsid protein VP22A)]	48.5714	0.17		WP_010567762.1	498253606	40.9091	0.98		0.476299	0.148144	0.177527	0.136681		2.68297	2.77772	0.00547414
GBCG01008525	comp146787_c0_seq1		Q61IR6	MED14	Mediator of RNA polymerase II transcription subunit 14 (Mediator complex subunit 14) (Mediator complex subunit rgr-1)	53.3333	0.17		XP_004684100.1	507952042	49.2537	-6.1		0.19131	0.148416	0.0713085	0.0861114		2.68285	1.33128	0.183095
GBCG01061642	comp190116_c66_seq1								WP_018530014.1	517354522	61.5385	0.86		10.9768	5.90772	4.09181	1.56453		2.68262	2.25201	0.0243217
GBCG01060100	comp190079_c1_seq1		Q6PB03	PLD3	Phospholipase D3 (PLD 3) (EC 3.1.4.4) (Choline phosphatase 3) (Phosphatidylcholine-hydrolyzing phospholipase D3)	63.0137	-17.82		XP_005534182.1	543381984	84.507	-25.35		3.93667	3.047	1.46802	1.46647		2.68161	1.45364	0.146047
GBCG01007821	comp146215_c0_seq1								XP_005532714.1	543379031	100	-12.9343		0.483489	0.243126	0.180414	0.135146		2.67988	2.127	0.0334199
GBCG01027991	comp188831_c0_seq1		Q3SY52	ZIK1	Zinc finger protein interacting with ribonucleoprotein K (Zinc finger protein 762)	59.0361	-25.35		XP_005534114.1	543381847	92.7711	-40.89		0.655702	0.635283	0.244784	0.117117		2.67869	1.29099	0.196707
GBCG01037138	comp189358_c16_seq1								WP_017183242.1	515750642	31.9149	0.19		1.07513	0.559639	0.401523	0.0855835		2.67763	2.33244	0.0196776
GBCG01041579	comp189503_c17_seq1		Q93038	TNR25	Tumor necrosis factor receptor superfamily member 25 (Apo-3) (Apoptosis-inducing receptor AIR) (Apoptosis-mediating receptor DR3) (Apoptosis-mediating receptor TRAMP) (Death receptor 3) (Lymphocyte-associated receptor of death) (LARD) (Protein WSL) (Prote	52.381	0.87							0.749259	0.460409	0.279846	0.133133		2.6774	1.84861	0.0645145
GBCG01038379	comp189399_c9_seq1		P31622	GAG	Gag polyprotein [Cleaved into: Matrix protein p10; Core protein p18; p12; Capsid protein p27; Nucleocapsid protein p14; p4]	50	0.39							0.923284	0.426247	0.344852	0.23855		2.67733	2.45624	0.01404
GBCG01014851	comp178099_c2_seq1		Q5T3J3	LRIF1	Ligand-dependent nuclear receptor-interacting factor 1 (Receptor-interacting factor 1)	44.8276	0.87							0.492554	0.408351	0.184044	0.18042		2.67628	1.39663	0.162526
GBCG01058284	comp190028_c5_seq1		Q5NU32	AOFA	Amine oxidase [flavin-containing] A (EC 1.4.3.4) (Monoamine oxidase type A) (MAO-A)	74.7475	-130.61		XP_005430822.1	543297453	94.2598	-176.62		2.15037	2.76897	0.803508	1.51684		2.67623	0.85335	0.393465
GBCG01063991	comp279925_c0_seq1		P02789	TRFE	Ovotransferrin (Allergen Gal d III) (Conalbumin) (Serum transferrin) (allergen Gal d 3)	75.9602	-10000		XP_003209092.1	326925790	77.3826	-10000		3.51148	1.17494	1.31214	1.63601		2.67614	2.1766	0.0295107
GBCG01015787	comp180652_c1_seq1								EMC81209.1	449270546	69.2308	-1.12		0.468056	0.271516	0.174943	0.149575		2.67547	1.74186	0.0815329
GBCG01023011	comp187515_c6_seq1		Q6DGF4	ZFAN6	AN1-type zinc finger protein 6 (Zinc finger A20 domain-containing protein 3)	44.4444	0.61							0.808394	0.396674	0.302264	0.127638		2.67446	2.43228	0.0150041
GBCG01002693	comp111453_c0_seq1		Q99PJ7	ZN689	Zinc finger protein 689 (Transcription factor HIT-39)	52.1739	0.52							0.631657	0.370417	0.236251	0.472502		2.67367	1.29803	0.194278
GBCG01033295	comp189200_c32_seq1								ETE61871.1	565307706	41.1765	-0.53		0.562407	0.496423	0.210368	0.129786		2.67344	1.32944	0.183703
GBCG01022771	comp187437_c0_seq1								WP_019958320.1	518802366	38.0952	-0.06		0.649999	0.299573	0.24358	0.198979		2.66852	2.06318	0.039096
GBCG01004124	comp140522_c2_seq1		Q70KY4	FOXO6	Forkhead box protein O6	62.5	0.05		XP_002402767.1	241570212	37.037	0.51		0.550131	0.20636	0.206349	0.222876		2.66602	2.27036	0.0231859
GBCG01026520	comp188594_c2_seq1		P51398	RT29	28S ribosomal protein S29, mitochondrial (MRP-S29) (S29mt) (Death-associated protein 3) (DAP-3) (Ionizing radiation resistance conferring protein)	72.549	-44.25		XP_005429935.1	543293357	99.0099	-53.63		0.725605	0.352393	0.272449	0.175455		2.66327	2.26054	0.0237879
GBCG01025662	comp188422_c1_seq1								XP_002187444.2	449494646	51.5152	-0.06		0.583804	0.368992	0.219224	0.166412		2.66305	1.88973	0.0587943
GBCG01024649	comp188104_c4_seq1		Q9Y5Q9	TF3C3	General transcription factor 3C polypeptide 3 (Transcription factor IIIC 102 kDa subunit) (TFIIIC 102 kDa subunit) (TFIIIC102) (Transcription factor IIIC subunit gamma) (TF3C-gamma)	82.7273	-45.88		XP_005416193.1	543246119	100	-52.36		0.455313	0.231366	0.171052	0.116806		2.66184	1.87841	0.0603248
GBCG01005444	comp143722_c0_seq1		Q0IJ12	VTM2B	V-set and transmembrane domain-containing protein 2B	80	0.52		EMC79710.1	449268873	80.9524	-1.35		0.549104	0.28807	0.206314	0.292511		2.6615	1.65613	0.0976961
GBCG01061691	comp190118_c9_seq1		Q9NZM4	GSCR1	Glioma tumor suppressor candidate region gene 1 protein	47.0588	-0.66		XP_005037545.1	524978937	67.9245	-5.98		9.4619	6.09655	3.55538	2.00857		2.66129	1.84538	0.0649819
GBCG01009326	comp147301_c1_seq1		C5DMC1	NOP9	Nucleolar protein 9 (Pumilio domain-containing protein NOP9)	65	0.86							0.622297	0.637539	0.234085	0.0773423		2.65843	1.19889	0.230573
GBCG01061219	comp190105_c3_seq1		Q6NYV8	LCLT1	Lysocardiolipin acyltransferase 1 (EC 2.3.1.-) (EC 2.3.1.51)	57.8947	0.51							0.338062	0.137588	0.127242	0.161261		2.65684	1.71185	0.0869246
GBCG01057025	comp189990_c29_seq1		Q925G1	HDGR2	Hepatoma-derived growth factor-related protein 2 (HRP-2) (Hepatoma-derived growth factor 3) (HDGF-3)	41.6667	0.51							2.3774	2.96564	0.894921	1.03386		2.65655	0.945531	0.344388
GBCG01026852	comp188657_c1_seq1		Q5TFE4	NT5D1	5'-nucleotidase domain-containing protein 1 (EC 3.1.3.-)	76.2791	-90.1		XP_005490746.1	542164235	97.2727	-121.97		2.61456	1.45329	0.984213	0.666692		2.6565	2.04857	0.0405044
GBCG01014982	comp178700_c0_seq1		A5V4U1	FOLD1	Bifunctional protein FolD 1 [Includes: Methylenetetrahydrofolate dehydrogenase (EC 1.5.1.5); Methenyltetrahydrofolate cyclohydrolase (EC 3.5.4.9)]	38.4615	-0.07							0.391412	0.0947702	0.147373	0.145191		2.65594	2.1511	0.0314681
GBCG01042646	comp189536_c10_seq1								XP_005517433.1	543342046	36.6667	-15.38		1.16626	0.190025	0.439206	0.591076		2.65538	2.25988	0.0238287
GBCG01029532	comp188980_c17_seq1								XP_004963056.1	514754524	39.4366	-0.64		0.535159	0.348343	0.20155	0.135811		2.65522	1.79947	0.0719443
GBCG01046109	comp189647_c11_seq1		P48725	PCNT	Pericentrin	58.3333	0.76							4.61775	1.97531	1.73922	0.607747		2.65507	2.7394	0.00615508
GBCG01017425	comp182604_c4_seq1		A8C754	THADA	Thyroid adenoma-associated protein homolog	80	-25.24		XP_005416361.1	543246632	94.6667	-30.68		0.414377	0.36216	0.156097	0.251871		2.65461	1.28259	0.199636
GBCG01061904	comp190122_c29_seq1		Q67NG0	Y1798	Probable DNA repair protein STH1798	47.8261	0.16		XP_002952690.1	302842293	46.2963	-0.53		0.557144	0.448752	0.209897	0.116366		2.65437	1.42441	0.154327
GBCG01029919	comp189011_c9_seq1		P21416	GAG	Gag polyprotein (Core polyprotein) [Cleaved into: Matrix protein p15 (MA); RNA-binding phosphoprotein p12 (pp12); Capsid protein p30 (CA); Nucleocapsid protein p10 (NC-gag)]	44.9275	-7.68		EMC88827.1	449281863	61.9718	-16.7		1.27193	0.510927	0.4792	0.407447		2.65429	2.41289	0.0158264
GBCG01034618	comp189258_c3_seq1		A6NGB9	WIPF3	WAS/WASL-interacting protein family member 3 (Corticosteroids and regional expression protein 16 homolog)	54.1667	0.29		YP_004599601.1	336319633	41.9355	-0.41		0.79096	0.506208	0.2981	0.297534		2.65334	1.63672	0.101688
GBCG01035685	comp189303_c45_seq1								WP_020646339.1	522135130	34.8837	0.87		4.81181	5.84832	1.81353	1.3391		2.65328	0.99298	0.32072
GBCG01026085	comp188510_c2_seq1		Q9BYB4	GNB1L	Guanine nucleotide-binding protein subunit beta-like protein 1 (G protein subunit beta-like protein 1) (DGCRK3) (WD repeat-containing protein 14) (WD40 repeat-containing protein deleted in VCFS) (WDVCF)	54.1176	-20.13		XP_005054983.1	525014794	92.9412	-38.57		0.51967	0.154279	0.195981	0.185324		2.65163	2.44478	0.014494
GBCG01016128	comp181086_c0_seq1		Q60967	PAPS1	Bifunctional 3'-phosphoadenosine 5'-phosphosulfate synthase 1 (PAPS synthase 1) (PAPSS 1) (Sulfurylase kinase 1) (SK 1) (SK1) [Includes: Sulfate adenylyltransferase (EC 2.7.7.4) (ATP-sulfurylase) (Sulfate adenylate transferase) (SAT); Adenylyl-sulfate kin	96.9697	-30.33		XP_001366462.2	334330981	100	-29.17		0.367138	0.2171	0.138557	0.210423		2.64973	1.53681	0.124341
GBCG01006646	comp145232_c2_seq1		Q8C079	STRP1	Striatin-interacting protein 1 (Protein FAM40A)	34.8837	0.79		XP_005097480.1	524881661	33.8983	0.64		3.37197	2.72715	1.27267	0.674512		2.64953	1.48656	0.137131
GBCG01004105	comp140493_c0_seq1		C7YRT4	RU1C	U1 small nuclear ribonucleoprotein C (U1 snRNP C) (U1-C) (U1C)	57.1429	-0.54		XP_004479795.1	488589000	68	0.53		0.363939	0.33931	0.137367	0.160981		2.64939	1.14193	0.253483
GBCG01027159	comp188720_c6_seq1		O95613	PCNT	Pericentrin (Kendrin) (Pericentrin-B)	62.7907	-7.02		XP_005428802.1	543282707	89.8305	-31.0028		0.655482	0.213013	0.247617	0.184766		2.64716	2.63014	0.00853494
GBCG01001706	comp77624_c0_seq1								XP_005521994.1	543355187	91.0714	-46.68		0.469964	0.40789	0.177609	0.127462		2.64606	1.33877	0.180645
GBCG01011748	comp166938_c0_seq1								WP_022341562.1	547940192	35.7143	0.41		0.362662	0.168617	0.137133	0.221111		2.64459	1.47611	0.139914
GBCG01044361	comp189587_c26_seq1		P13983	EXTN	Extensin (Cell wall hydroxyproline-rich glycoprotein)	43.3333	0.28							0.798199	0.414072	0.301884	0.199393		2.64406	2.22118	0.0263388
GBCG01019131	comp184482_c0_seq1		Q9BSD7	NTPCR	Cancer-related nucleoside-triphosphatase (NTPase) (EC 3.6.1.15) (Nucleoside triphosphate phosphohydrolase)	74.2857	-22.69		XP_005518595.1	543345539	98.5714	-29.18		0.44817	0.345163	0.169514	0.275472		2.64385	1.22369	0.22107
GBCG01049067	comp189750_c13_seq1		P48735	IDHP	Isocitrate dehydrogenase [NADP], mitochondrial (IDH) (EC 1.1.1.42) (ICD-M) (IDP) (NADP(+)-specific ICDH) (Oxalosuccinate decarboxylase)	95.4545	-55.97		XP_005446231.1	541991245	100	-56.65		1.29701	0.204271	0.490721	0.352818		2.64307	3.37415	0.000740436
GBCG01024245	comp187966_c3_seq1		Q8CG80	SHF	SH2 domain-containing adapter protein F	93.5484	-43.8		XP_005017292.1	514735364	100	-45.17		2.19857	0.82309	0.832207	0.616323		2.64186	2.62465	0.00867391
GBCG01018179	comp183458_c4_seq1		Q9JKF1	IQGA1	Ras GTPase-activating-like protein IQGAP1	73.0769	-28.95		XP_005052218.1	525009158	100	-38.68		0.529912	0.188138	0.200701	0.337728		2.6403	1.59278	0.111209
GBCG01034353	comp189249_c0_seq1		Q9UJU5	FOXD3	Forkhead box protein D3 (HNF3/FH transcription factor genesis)	33.8462	0.86		XP_003883760.1	401408623	38.0952	-0.07		0.840945	0.544556	0.318637	0.196138		2.63919	1.76856	0.0769666
GBCG01020562	comp185767_c2_seq1		P22458	VTNC	Vitronectin (VN) (Glycoprotein 66) (S-protein) (Serum-spreading factor)	66.6667	-30.57		XP_005425485.1	543272969	97.8495	-50.63		0.452872	0.236478	0.171618	0.194363		2.63884	1.67898	0.0931552
GBCG01002551	comp105621_c0_seq1								EMC82107.1	449271933	71.875	-4.6		0.459894	0.165274	0.174365	0.177967		2.63753	2.62749	0.00860162
GBCG01030201	comp189029_c0_seq1								XP_004176599.1	449514661	86.9281	-66.97		0.742694	0.619879	0.281931	0.145584		2.63431	1.46664	0.142473
GBCG01008965	comp147083_c1_seq1		Q5R7E7	NGRN	Neugrin (Neurite outgrowth-associated protein)	53.8462	-5.06		XP_005989824.1	556957491	64.1026	-7.22239		0.715212	0.425928	0.271506	0.256277		2.63424	1.72461	0.0845978
GBCG01015738	comp180609_c0_seq1								XP_005419833.1	543256703	66.6667	-8.19		0.356908	0.0529647	0.13549	0.12235		2.6342	2.14726	0.0317723
GBCG01029222	comp188957_c6_seq1								EMR66630.1	471566285	32.7273	0.76		0.956841	0.582574	0.363326	0.254066		2.63356	1.80661	0.0708236
GBCG01025210	comp188283_c0_seq1		Q86TN4	TRPT1	tRNA 2'-phosphotransferase 1 (EC 2.7.1.160)	60.396	-20.6		XP_005533280.1	543380171	93.8144	-41.93		0.596348	0.278769	0.226461	0.155342		2.63334	2.22727	0.0259291
GBCG01024400	comp188023_c1_seq1		Q8BQJ6	TRM2	tRNA (uracil(54)-C(5))-methyltransferase homolog (EC 2.1.1.35) (TRM2 homolog)	67.5676	-25.11		XP_005420000.1	543257211	98.6486	-36.13		0.662018	0.655849	0.25146	0.0716988		2.6327	1.23007	0.218672
GBCG01018922	comp184297_c0_seq1		Q1KLR6	BACE1	Beta-secretase 1 (EC 3.4.23.46) (Beta-site amyloid precursor protein cleaving enzyme 1) (Beta-site APP cleaving enzyme 1) (Memapsin-2) (Membrane-associated aspartic protease 2)	91.7293	-70.34		XP_005143583.1	527250548	99.2481	-72.77		0.727295	0.25976	0.276427	0.155841		2.63105	2.8051	0.00503008
GBCG01003126	comp121896_c0_seq1		P0ADK0	YIAF	Uncharacterized protein YiaF	54.5455	0.87							0.390889	0.290954	0.148584	0.219138		2.63076	1.28962	0.197181
GBCG01009192	comp147229_c3_seq1		P27105	STOM	Erythrocyte band 7 integral membrane protein (Protein 7.2b) (Stomatin)	86.4865	-50.52		XP_005055752.1	525016366	87.4016	-57.23		0.863344	0.163138	0.328191	0.399731		2.63062	2.35936	0.0183065
GBCG01007689	comp146094_c1_seq1		Q604U8	DNLJ	DNA ligase (EC 6.5.1.2) (Polydeoxyribonucleotide synthase [NAD(+)])	40.4255	-0.54		XP_002953815.1	302844550	48	-0.3		0.388458	0.251338	0.147693	0.129232		2.63017	1.67791	0.0933641
GBCG01024672	comp188108_c12_seq1		Q9BZ72	PITM2	Membrane-associated phosphatidylinositol transfer protein 2 (Phosphatidylinositol transfer protein, membrane-associated 2) (PITPnm 2) (Pyk2 N-terminal domain-interacting receptor 3) (NIR-3)	63.6364	-0.19							1.07858	0.661598	0.410288	0.127521		2.62883	1.93197	0.0533632
GBCG01043353	comp189556_c14_seq1		Q6BEA0	PLXA4	Plexin-A4	39.4737	0.94		XP_005052327.1	525009378	68.4685	-42.5209		4.86111	1.9931	1.84935	0.75608		2.62855	2.86349	0.00419004
GBCG01017421	comp182604_c0_seq1		A8C750	THADA	Thyroid adenoma-associated protein homolog	83.5821	-23.96		XP_002196030.1	224047212	98.5075	-27.32		0.590504	0.4837	0.224671	0.221344		2.6283	1.35296	0.176067
GBCG01063665	comp220927_c0_seq1								XP_005496206.1	542180585	89.4737	-5.2776		4.64988	3.18276	1.76951	0.952404		2.62777	1.72458	0.0846035
GBCG01037176	comp189359_c21_seq1		Q5BAE9	NTE1	Lysophospholipase nte1 (EC 3.1.1.5) (Intracellular phospholipase B) (Neuropathy target esterase homolog)	43.3333	0.74							0.894737	0.52689	0.340501	0.188374		2.62771	1.86457	0.0622423
GBCG01059807	comp190069_c38_seq1		Q27312	NADA	ADP-ribosyl cyclase (ADRC) (EC 3.2.2.5) (NAD glycohydrolase) (NAD(+) nucleosidase) (NADase)	55.1724	-1.69		XP_002192390.2	449501024	76.7442	-10.16		1.14069	0.314499	0.43425	0.431601		2.62681	2.40124	0.0163396
GBCG01032878	comp189187_c1_seq1		P13567	UVRA	UvrABC system protein A (UvrA protein) (Excinuclease ABC subunit A)	48	0.28							0.628236	0.592224	0.239235	0.117087		2.62602	1.19731	0.231184
GBCG01007733	comp146122_c1_seq1		Q8TE96	DQX1	ATP-dependent RNA helicase DQX1 (EC 3.6.4.12) (DEAQ box polypeptide 1)	72.8571	-21.99		XP_005045721.1	524995845	95.9459	-32.88		0.54747	0.364201	0.208516	0.0706153		2.62556	1.74294	0.0813436
GBCG01014174	comp174905_c0_seq1		P17712	HXK4	Glucokinase (EC 2.7.1.2) (Hexokinase type IV) (HK IV) (Hexokinase-4) (HK4) (Hexokinase-D)	52.7778	-16.88		XP_005483849.1	542149802	93.1507	-34.04		0.266728	0.236426	0.101663	0.109966		2.62365	1.25935	0.207905
GBCG01049266	comp189757_c1_seq1		Q569K6	CC157	Coiled-coil domain-containing protein 157	47.619	0.0703478							1.28352	0.322348	0.489505	0.250963		2.62208	3.68984	0.000224396
GBCG01006835	comp145384_c0_seq1								WP_022911920.1	551291823	38.4615	0.87		2.71638	0.685364	1.03625	0.305522		2.62136	6.52279	6.90128e-11
GBCG01047136	comp189683_c7_seq1		O43741	AAKB2	5'-AMP-activated protein kinase subunit beta-2 (AMPK subunit beta-2)	92.7007	-116.889		XP_005027474.1	514779840	100	-127.77		1.89292	0.688765	0.722314	0.294332		2.62063	3.07102	0.00213329
GBCG01058955	comp190045_c9_seq1		P49743	RXRB	Retinoic acid receptor RXR-beta (Nuclear receptor coregulator 1) (Nuclear receptor subfamily 2 group B member 2) (Retinoid X receptor beta) (Fragment)	47.0588	0.63							2.95383	2.78253	1.12749	0.797328		2.61984	1.24639	0.21262
GBCG01016950	comp182060_c6_seq1		O75691	UTP20	Small subunit processome component 20 homolog (Down-regulated in metastasis protein) (Novel nucleolar protein 73) (NNP73) (Protein Key-1A6)	67.8571	-26.17		XP_004175935.1	449481758	97.6471	-37.86		0.552076	0.453423	0.210846	0.108953		2.61839	1.38432	0.166261
GBCG01004938	comp142302_c0_seq1								EOB04766.1	483518708	76.1905	0.64		0.334094	0.0814787	0.127703	0.106923		2.61618	1.87935	0.060197
GBCG01042462	comp189530_c12_seq1								XP_001793993.1	169601142	41.0714	0.99		2.72006	1.15755	1.04054	0.219535		2.61409	3.02238	0.00250794
GBCG01065553	comp802221_c0_seq1								XP_005043972.1	524992234	40.678	-3.77		0.445035	0.14478	0.170245	0.340491		2.61408	1.5134	0.130178
GBCG01023860	comp187839_c0_seq1								CCD20482.1	343416039	40.4762	0.98		0.594306	0.469637	0.227383	0.237391		2.61368	1.35553	0.175248
GBCG01027359	comp188750_c0_seq1		Q00944	FAK1	Focal adhesion kinase 1 (FADK 1) (EC 2.7.10.2) (Focal adhesion kinase-related nonkinase) (FRNK) (p41/p43FRNK) (Protein-tyrosine kinase 2) (p125FAK) (pp125FAK)	100	-78.74		NP_990766.1	45382167	100	-76.95		0.704894	0.364792	0.269787	0.284721		2.61278	1.86079	0.0627744
GBCG01013836	comp173526_c0_seq1		Q8DT12	SYT	Threonine--tRNA ligase (EC 6.1.1.3) (Threonyl-tRNA synthetase) (ThrRS)	32.5581	0.87							0.484913	0.32723	0.185664	0.171891		2.61178	1.56629	0.11728
GBCG01014962	comp178573_c0_seq1		Q2Q421	EMR2	EGF-like module-containing mucin-like hormone receptor-like 2 (EGF-like module receptor 2) (CD antigen CD312)	50	0.29							0.361442	0.275067	0.138434	0.0979156		2.61094	1.47947	0.139015
GBCG01065373	comp712483_c0_seq1		Q7XTG7	HCAR	7-hydroxymethyl chlorophyll a reductase, chloroplastic (EC 1.17.7.2)	41.0256	0.5							0.551622	0.214605	0.21136	0.0956147		2.60987	2.55277	0.0106871
GBCG01034515	comp189253_c24_seq1		A8PTV6	GMT	GDP-mannose transporter (GMT)	61.1111	0.93							2.04463	1.08491	0.78356	0.424656		2.60941	2.23108	0.0256761
GBCG01003848	comp139849_c0_seq1		Q8TEP8	CE192	Centrosomal protein of 192 kDa (Cep192)	51.7241	-32.01		XP_005423393.1	543266813	91.6667	-69.29		0.544737	0.42822	0.208886	0.178047		2.60782	1.44008	0.149844
GBCG01046589	comp189668_c5_seq1								XP_005424121.1	543268963	61.5385	0.17		1.23187	0.832435	0.472424	0.225583		2.60756	1.76673	0.0772728
GBCG01021728	comp186791_c0_seq1		A7E3S5	WDR4	tRNA (guanine-N(7)-)-methyltransferase non-catalytic subunit WDR4 (WD repeat-containing protein 4)	56.3467	-104.49		XP_005526590.1	543366464	95.3704	-177.2		1.96236	2.22308	0.75314	0.174255		2.60558	1.07519	0.282291
GBCG01052294	comp189852_c29_seq1		Q6ING4	DEP1A	DEP domain-containing protein 1A	67.4157	-27.1		XP_002186897.2	449509027	96.5116	-39.95		0.443769	0.50882	0.170564	0.0981226		2.60178	1.03525	0.300552
GBCG01017387	comp182573_c0_seq1		Q6FCU0	ADE	Adenine deaminase (ADE) (EC 3.5.4.2) (Adenine aminohydrolase) (AAH)	40	0.49							7.28539	2.27509	2.80095	0.704921		2.60104	3.70521	0.000211215
GBCG01059025	comp190047_c8_seq1		Q5FVR1	ZDHC4	Probable palmitoyltransferase ZDHHC4 (EC 2.3.1.225) (Zinc finger DHHC domain-containing protein 4) (DHHC-4)	41.4634	-0.6		EDL89673.1	149034953	41.4634	0.99		1.81768	0.947606	0.699075	0.2491		2.60012	5.11556	3.12805e-07
GBCG01008492	comp146754_c1_seq1		Q9CPX9	APC11	Anaphase-promoting complex subunit 11 (APC11) (Cyclosome subunit 11)	95.7447	-25.01		XP_005883730.1	554584554	96.0784	-25.34		0.218213	0.185442	0.0839478	0.0978465		2.59939	1.66452	0.0960084
GBCG01023061	comp187526_c0_seq1		Q9QZN9	CNR2	Cannabinoid receptor 2 (CB-2) (CB2) (rCB2)	53.3981	-26.63		XP_005427217.1	543278134	97.0874	-52.47		0.716941	0.329417	0.275831	0.237926		2.5992	2.48561	0.0129328
GBCG01026996	comp188682_c0_seq1		Q03270	PO12	Retrovirus-related Pol polyprotein from type-1 retrotransposable element R1 2 (Retrovirus-related Pol polyprotein from type I retrotransposable element R1 2) [Includes: Reverse transcriptase (EC 2.7.7.49); Endonuclease] (Fragment)	42.5	-1.11		AAA49022.1	555472	57.7778	-5.63		0.975806	0.395126	0.375532	0.289904		2.59847	3.42733	0.000609543
GBCG01052382	comp189855_c10_seq1		Q5S007	LRRK2	Leucine-rich repeat serine/threonine-protein kinase 2 (EC 2.7.11.1) (Dardarin)	89.899	-43.21		EMC86583.1	449278844	95.9596	-44.13		0.501788	0.252078	0.193178	0.24247		2.59754	1.66614	0.0956859
GBCG01015386	comp180130_c0_seq1								XP_001962661.1	194760881	46.875	0.99		0.257042	0.122637	0.098957	0.0215641		2.59751	1.81222	0.069952
GBCG01021813	comp186847_c1_seq1		O48709	PI5K3	Phosphatidylinositol 4-phosphate 5-kinase 3 (AtPIP5K3) (EC 2.7.1.68) (1-phosphatidylinositol 4-phosphate kinase 3) (Diphosphoinositide kinase 3) (PtdIns(4)P-5-kinase 3)	58.3333	0.47							0.784612	0.675122	0.302141	0.226607		2.59684	1.32186	0.186214
GBCG01028397	comp188874_c4_seq1								XP_005488797.1	542160147	85.7143	-5.16		0.546363	0.595975	0.210446	0.191883		2.59622	1.14467	0.252346
GBCG01017878	comp183102_c0_seq1		O94855	SC24D	Protein transport protein Sec24D (SEC24-related protein D)	57.8947	-9.01		XP_002187277.2	449499626	96.5517	-25.57		0.701366	0.541064	0.270294	0.119363		2.59483	1.5255	0.127135
GBCG01055999	comp189957_c34_seq1		Q11011	PSA	Puromycin-sensitive aminopeptidase (PSA) (EC 3.4.11.14) (Cytosol alanyl aminopeptidase) (AAP-S)	93.0288	-10000		AAC52409.1	1184161	93.0288	-10000		7.7724	4.29451	2.99735	1.80864		2.59309	2.04611	0.0407454
GBCG01019715	comp184983_c5_seq1		P51636	CAV2	Caveolin-2	45.4545	0.93							0.89801	0.191652	0.346426	0.160757		2.59221	4.09372	4.24504e-05
GBCG01039731	comp189440_c33_seq1		Q8BI22	CE128	Centrosomal protein of 128 kDa (Cep128)	66.9811	-34.87		XP_005479797.1	542141347	97.2477	-51.32		0.605049	0.318037	0.233481	0.143153		2.59142	2.28425	0.0223566
GBCG01009746	comp147549_c1_seq1								XP_003461827.2	514445111	37.5	0.86		0.752697	0.224567	0.2905	0.194508		2.59104	2.88733	0.00388522
GBCG01025442	comp188360_c2_seq1		Q9WTX8	MD1L1	Mitotic spindle assembly checkpoint protein MAD1 (Mitotic arrest deficient 1-like protein 1) (MAD1-like protein 1)	36.9565	-1.12		XP_004174762.1	449490000	93.75	-20.9535		0.327588	0.288304	0.126446	0.192449		2.59074	1.32366	0.185617
GBCG01039534	comp189433_c5_seq1		Q9Y653	GPR56	G-protein coupled receptor 56 (Protein TM7XN1) [Cleaved into: GPR56 N-terminal fragment (GPR56 NT) (GPR56(N)) (GPR56 extracellular subunit) (GPR56 subunit alpha); GPR56 C-terminal fragment (GPR56 CT) (GPR56(C)) (GPR56 seven-transmembrane subunit) (GPR56 7	26.9231	-1.73		XP_004057762.1	426382334	26.9231	-0.07		2.16079	2.99788	0.834255	0.389689		2.59008	0.867631	0.385596
GBCG01015681	comp180532_c0_seq1								XP_003957521.1	410079881	36.9565	0.98		0.341371	0.194913	0.131863	0.0565085		2.58883	2.14809	0.0317065
GBCG01010839	comp150455_c0_seq1		O94761	RECQ4	ATP-dependent DNA helicase Q4 (EC 3.6.4.12) (DNA helicase, RecQ-like type 4) (RecQ4) (RTS) (RecQ protein-like 4)	39.3939	0.51							0.960041	0.303365	0.370883	0.263458		2.58853	2.9638	0.00303865
GBCG01050224	comp189787_c0_seq1								EMP38155.1	465989689	50.8197	-4.59		5.33323	3.2219	2.06049	0.682038		2.58833	1.96514	0.049398
GBCG01057560	comp190006_c1_seq1								AAP88020.1	32812298	49.3151	-10.97		0.559986	0.537415	0.216409	0.104575		2.58763	1.25609	0.209083
GBCG01053943	comp189899_c4_seq1								EON64797.1	494827901	41.3793	0.18		0.625531	0.56602	0.241743	0.238627		2.58758	1.22137	0.221945
GBCG01057116	comp189993_c8_seq1		P47068	BBC1	Myosin tail region-interacting protein MTI1 (Protein BBC1)	63.1579	0.76		EMF11708.1	453083663	38	0.76		1.37697	1.04374	0.532283	0.414624		2.58691	1.45439	0.145837
GBCG01018202	comp183487_c1_seq1		Q15KI9	PHYLO	Protein PHYLLO, chloroplastic [Includes: Inactive isochorismate synthase (MENF); 2-succinyl-5-enolpyruvyl-6-hydroxy-3-cyclohexene-1-carboxylate synthase (EC 2.2.1.9) (MEND); o-succinylbenzoate synthase (EC 4.2.1.113) (MENC); 2-succinyl-6-hydroxy-2,4-cyclo	40	-0.07							0.917915	0.34702	0.35488	0.094171		2.58655	2.65597	0.00790813
GBCG01018936	comp184318_c0_seq1								EMC83292.1	449273965	41.3043	-0.3		0.577842	0.35324	0.22343	0.258054		2.58623	1.55825	0.119174
GBCG01010304	comp147868_c1_seq1		Q9UBN1	CCG4	Voltage-dependent calcium channel gamma-4 subunit (Neuronal voltage-gated calcium channel gamma-4 subunit) (Transmembrane AMPAR regulatory protein gamma-4) (TARP gamma-4)	96.9697	-23.3465		XP_005425838.1	543274037	100	-25.883		0.963191	0.683387	0.37258	0.408363		2.58519	1.50683	0.131854
GBCG01046420	comp189662_c25_seq1		Q60ZR7	RIC3	Resistance to inhibitors of cholinesterase protein 3	37.7778	0.74							0.785894	0.454084	0.304229	0.214977		2.58323	1.86877	0.0616549
GBCG01008583	comp146823_c1_seq1		Q9P286	PAK7	Serine/threonine-protein kinase PAK 7 (EC 2.7.11.1) (p21-activated kinase 5) (PAK-5) (p21-activated kinase 7) (PAK-7)	64.2857	-21.4715		XP_002199165.1	224047428	78.5714	-27.7245		0.993676	0.949221	0.384865	0.519173		2.58188	1.11244	0.265951
GBCG01043658	comp189565_c7_seq1		Q8N9W4	GG6L2	Golgin subfamily A member 6-like protein 2	81.8182	0.86		XP_005055380.1	525015603	90.2778	-29.4		0.626519	0.305978	0.242809	0.229605		2.5803	1.93896	0.052506
GBCG01052879	comp189869_c6_seq1		P32521	PAN1	Actin cytoskeleton-regulatory complex protein PAN1 (Mitochondrial distribution of proteins protein 3)	33.3333	-0.07		WP_009625425.1	497311208	37.5	-0.88		3.0675	2.86378	1.18905	0.676001		2.5798	1.26338	0.206454
GBCG01050029	comp189782_c12_seq1		O88425	NDK6	Nucleoside diphosphate kinase 6 (NDK 6) (NDP kinase 6) (EC 2.7.4.6) (nm23-M6)	71.4286	-42.393		XP_005496872.1	542183135	92.1053	-66.3338		9.28156	3.88218	3.59937	2.25632		2.57866	2.52196	0.0116702
GBCG01010819	comp150015_c0_seq1								XP_005427907.1	543280152	98.2456	-24.42		0.314432	0.226045	0.121943	0.190787		2.57852	1.19831	0.230796
GBCG01065191	comp631260_c0_seq1		Q08120	BACA	Bacteroid development protein BacA	48.1481	0.87							0.582537	0.134824	0.225937	0.164375		2.57831	3.00799	0.00262982
GBCG01020101	comp185352_c3_seq1		P11047	LAMC1	Laminin subunit gamma-1 (Laminin B2 chain) (Laminin-1 subunit gamma) (Laminin-10 subunit gamma) (Laminin-11 subunit gamma) (Laminin-2 subunit gamma) (Laminin-3 subunit gamma) (Laminin-4 subunit gamma) (Laminin-6 subunit gamma) (Laminin-7 subunit gamma) (L	56.0976	-5.17		XP_002190844.1	224172798	100	-14.2246		0.509547	0.58157	0.197639	0.230707		2.57818	0.949279	0.342479
GBCG01014060	comp174448_c0_seq1		Q0VBY3	HAGHL	Hydroxyacylglutathione hydrolase-like protein (EC 3.1.2.-)	56	0.63							0.414142	0.313016	0.16068	0.257187		2.57743	1.80997	0.0703009
GBCG01004117	comp140511_c0_seq1								WP_018976982.1	517806774	41.1765	0.98		0.630017	0.199565	0.244507	0.191039		2.57668	2.9895	0.00279437
GBCG01024950	comp188192_c0_seq1								WP_021010181.1	539396582	36.5079	0.78		1.15593	0.726475	0.44869	0.134292		2.57624	1.93547	0.0529324
GBCG01017218	comp182399_c1_seq1		Q96P70	IPO9	Importin-9 (Imp9) (Ran-binding protein 9) (RanBP9)	95.9016	-61.87		XP_005530291.1	543374152	99.1803	-61.53		0.572054	0.125766	0.222094	0.107571		2.57573	3.44023	0.000581216
GBCG01010725	comp149016_c0_seq1		Q52WX2	SBK1	Serine/threonine-protein kinase SBK1 (EC 2.7.11.1) (SH3-binding kinase 1)	43.9024	-0.65		XP_005429083.1	543283348	45.8333	-1.93		0.532787	0.392709	0.207007	0.136685		2.57377	1.63644	0.101748
GBCG01022268	comp187236_c0_seq1								EMP32130.1	465969668	48.4848	-4.24		1.02601	1.04977	0.398656	0.0922515		2.57369	1.18675	0.235326
GBCG01007269	comp145741_c0_seq1		P62762	VISL1	Visinin-like protein 1 (VILIP) (21 kDa CABP) (Neural visinin-like protein 1) (NVL-1) (NVP-1)	100	-29.74		XP_001367713.2	334313468	100	-27.9		0.857733	0.148946	0.333321	0.266424		2.5733	2.88914	0.00386294
GBCG01035275	comp189281_c5_seq1		Q68749	POLG	Genome polyprotein [Cleaved into: Core protein p21 (Capsid protein C) (p21); Core protein p19; Envelope glycoprotein E1 (gp32) (gp35); Envelope glycoprotein E2 (NS1) (gp68) (gp70); p7; Protease NS2-3 (p23) (EC 3.4.22.-); Serine protease NS3 (EC 3.4.21.98)	50	0.52							0.767537	0.244404	0.298311	0.139535		2.57294	3.50907	0.000449671
GBCG01002537	comp104166_c0_seq1		Q55135	PURU	Formyltetrahydrofolate deformylase (EC 3.5.1.10) (Formyl-FH(4) hydrolase)	29.5455	0.63							0.545415	0.528332	0.212092	0.22374		2.5716	1.1649	0.244057
GBCG01030279	comp189033_c6_seq1		O94855	SC24D	Protein transport protein Sec24D (SEC24-related protein D)	76.1905	-1.23		XP_002187277.2	449499626	93.75	-17.7615		0.466482	0.362477	0.1814	0.188315		2.57157	1.49895	0.133886
GBCG01003906	comp139983_c0_seq1								XP_005050892.1	525006440	80.9524	-21.06		0.44673	0.280914	0.173781	0.146405		2.57065	1.63762	0.101501
GBCG01036864	comp189348_c27_seq1		Q1A730	FBX32	F-box only protein 32	37.931	0.55							1.25416	0.247137	0.488453	0.199824		2.56762	4.32901	1.49779e-05
GBCG01009704	comp147518_c1_seq1		Q9BTY2	FUCO2	Plasma alpha-L-fucosidase (EC 3.2.1.51) (Alpha-L-fucoside fucohydrolase 2) (Alpha-L-fucosidase 2)	83.5616	-30.23		XP_002195964.1	224047992	97.2603	-34.63		0.376684	0.176747	0.146747	0.107427		2.5669	1.99373	0.046182
GBCG01037175	comp189359_c20_seq1								WP_006194691.1	493208449	60.8696	0.52		1.27999	0.880911	0.498689	0.576695		2.56672	1.45964	0.144389
GBCG01062236	comp190131_c0_seq1		P22309	UD11	UDP-glucuronosyltransferase 1-1 (UDPGT 1-1) (UGT1*1) (UGT1-01) (UGT1.1) (EC 2.4.1.17) (Bilirubin-specific UDPGT isozyme 1) (hUG-BR1) (UDP-glucuronosyltransferase 1-A) (UGT-1A) (UGT1A) (UDP-glucuronosyltransferase 1A1)	62.0253	-20.9		XP_002190244.1	224054015	79.2079	-36.89		1.33003	2.3488	0.518366	0.918533		2.56581	0.644131	0.519491
GBCG01035416	comp189287_c8_seq1		Q8SSK6	ALDR	Aldose reductase (AR) (EC 1.1.1.21) (Aldehyde reductase)	34	0.52							2.22633	1.45793	0.867898	0.487962		2.5652	1.80435	0.0711763
GBCG01055980	comp189957_c14_seq1		P55786	PSA	Puromycin-sensitive aminopeptidase (PSA) (EC 3.4.11.14) (Cytosol alanyl aminopeptidase) (AAP-S)	91.8033	-128.45		XP_005533862.1	543381337	98.3539	-133.25		7.928	3.99187	3.09261	1.98323		2.56353	2.16026	0.0307527
GBCG01011809	comp167234_c3_seq1		Q39677	DCAM2	S-adenosylmethionine decarboxylase proenzyme 2 (AdoMetDC 2) (SAMDC 2) (EC 4.1.1.50) [Cleaved into: S-adenosylmethionine decarboxylase 2 alpha chain; S-adenosylmethionine decarboxylase 2 beta chain]	52.381	0.12		XP_002190034.1	224072899	67.8571	-0.57		0.580729	0.360325	0.226563	0.0351846		2.56321	1.92405	0.054348
GBCG01030949	comp189073_c21_seq1		Q8BG95	MYPT2	Protein phosphatase 1 regulatory subunit 12B (Myosin phosphatase-targeting subunit 2) (Myosin phosphatase target subunit 2)	88.5714	-31.03		XP_005426883.1	543277118	100	-33		0.491456	0.261546	0.191967	0.225155		2.56011	1.73723	0.0823461
GBCG01019164	comp184520_c0_seq1		O13731	UBR11	E3 ubiquitin-protein ligase ubr11 (EC 6.3.2.-) (N-end-recognizing protein 11) (N-recognin-11)	40	0.64							0.541122	0.313777	0.211544	0.187969		2.55797	1.74183	0.0815381
GBCG01047780	comp189706_c34_seq1								XP_005497077.1	542183936	72.093	-7.97845		22.7836	15.8204	8.91756	3.34803		2.55491	1.715	0.0863452
GBCG01035312	comp189284_c5_seq1								WP_020140629.1	518984754	38.2979	0.94		2.5601	1.25171	1.00248	0.49973		2.55377	4.50322	6.69303e-06
GBCG01037212	comp189360_c26_seq1		Q9UPV0	CE164	Centrosomal protein of 164 kDa (Cep164)	46.6667	0.86		XP_005336711.1	532102194	58.6207	0.63		1.44466	0.775672	0.565713	0.18813		2.5537	2.25791	0.0239511
GBCG01013993	comp174098_c0_seq1		P97865	PEX7	Peroxisomal targeting signal 2 receptor (PTS2 receptor) (Peroxin-7)	76.0563	-28.48		XP_005489277.1	542161162	97.1831	-33.47		0.260836	0.118604	0.102173	0.0729494		2.55288	1.73069	0.0835065
GBCG01031728	comp189119_c7_seq1		Q9C206	AOX	Alternative oxidase, mitochondrial (EC 1.-.-.-)	36.8421	0.05							1.2001	0.468539	0.470128	0.191409		2.5527	2.75354	0.00589543
GBCG01027455	comp188767_c1_seq1		Q6PC64	ELOV6	Elongation of very long chain fatty acids protein 6 (EC 2.3.1.199) (3-keto acyl-CoA synthase elovl6) (ELOVL fatty acid elongase 6) (ELOVL FA elongase 6) (Very-long-chain 3-oxoacyl-CoA synthase 6)	35	0.17							0.562762	0.253738	0.220552	0.219527		2.55161	2.10605	0.0352002
GBCG01003484	comp133074_c0_seq1		O10270	VP61	61 kDa protein homolog	58.3333	0.41		XP_001824752.2	317151570	63.6364	0.63		0.95425	0.295669	0.374115	0.151815		2.55068	3.63268	0.000280492
GBCG01016871	comp181959_c3_seq1		Q8IN94	OSA	Trithorax group protein osa (Protein eyelid)	37.5	0.86							1.58225	0.782851	0.620403	0.327803		2.55036	2.38875	0.0169056
GBCG01024581	comp188080_c3_seq1								XP_321759.4	347965782	45.7143	0.87		0.396689	0.253223	0.155621	0.127126		2.54907	1.50208	0.133077
GBCG01018676	comp184021_c0_seq1		Q8BG15	CTSL2	CTD small phosphatase-like protein 2 (CTDSP-like 2) (EC 3.1.3.-)	98	-21.41		AAF29093.1	6841480	98	-19.55		0.114674	0.117349	0.0450078	0.0900157		2.54787	0.868359	0.385198
GBCG01009842	comp147599_c2_seq1		Q6DFV6	FN3C1	Fibronectin type III domain containing protein 3C1	55.5556	0.75							0.551563	0.28507	0.216509	0.176883		2.54753	1.83648	0.0662867
GBCG01042360	comp189527_c31_seq1								EMC82980.1	449273486	52.2727	-0.42		0.542256	0.271645	0.212935	0.148488		2.54659	2.04745	0.0406143
GBCG01029211	comp188956_c0_seq1		Q6PHS9	CA2D2	Voltage-dependent calcium channel subunit alpha-2/delta-2 (Protein ducky) (Voltage-gated calcium channel subunit alpha-2/delta-2) [Cleaved into: Voltage-dependent calcium channel subunit alpha-2-2; Voltage-dependent calcium channel subunit delta-2]	44.7368	0.86		EKC99465.1	406696170	50	0.88		0.44411	0.608007	0.174455	0.204721		2.54569	0.80412	0.421328
GBCG01021864	comp186899_c0_seq1		Q969S8	HDA10	Histone deacetylase 10 (HD10) (EC 3.5.1.98)	58.0247	-18.79		XP_005481984.1	542145911	92.2652	-87.58		0.632466	1.12888	0.248451	0.186478		2.54564	0.670218	0.502719
GBCG01023467	comp187687_c1_seq1								XP_005704828.1	545705014	37.0968	0.83		0.898162	0.437531	0.353048	0.11669		2.54402	4.81284	1.48798e-06
GBCG01006328	comp144990_c1_seq1								XP_004361691.1	470266129	31.1475	0.76		1.84771	2.54224	0.726315	0.235206		2.54395	0.883469	0.376983
GBCG01065598	comp830880_c0_seq1		P19954	PRSP1	Ribosome-binding factor PSRP1, chloroplastic (30S ribosomal protein 1) (CS-S5) (CS5) (Plastid-specific 30S ribosomal protein 1) (PSRP-1) (Ribosomal protein 1) (S22)	42.8571	0.64							0.533579	0.527943	0.209988	0.0831011		2.541	1.19162	0.233412
GBCG01002846	comp115545_c0_seq1								XP_005488385.1	542159298	84.8214	-44.83		0.300219	0.303478	0.118167	0.138837		2.54063	1.16687	0.243262
GBCG01051995	comp189843_c4_seq1		P38024	PUR6	Multifunctional protein ADE2 [Includes: Phosphoribosylaminoimidazole-succinocarboxamide synthase (EC 6.3.2.6) (SAICAR synthetase); Phosphoribosylaminoimidazole carboxylase (EC 4.1.1.21) (AIR carboxylase) (AIRC)]	96.7213	-39.0448		XP_005045371.1	524995130	100	-38.9359		0.947164	0.359685	0.372826	0.356241		2.5405	2.34044	0.019261
GBCG01005701	comp144406_c0_seq1		O49686	PYR1	Abscisic acid receptor PYR1 (ABI1-binding protein 6) (Protein PYRABACTIN RESISTANCE 1) (Regulatory components of ABA receptor 11)	42.8571	-0.07							0.433076	0.298052	0.1705	0.105189		2.54004	1.5817	0.113718
GBCG01029741	comp188996_c22_seq1		A6NJ78	MET15	Probable methyltransferase-like protein 15 (EC 2.1.1.-) (Methyltransferase 5 domain-containing protein 1)	43.2836	-4.83		XP_005492393.1	542167626	90.5405	-27.9		0.578817	0.450442	0.227889	0.117956		2.5399	1.50967	0.131127
GBCG01054816	comp189923_c19_seq1								XP_005028215.1	514782986	57.6923	0.59		2.56569	2.22414	1.01017	0.0666686		2.53985	1.40468	0.160115
GBCG01034845	comp189268_c10_seq1		P19205	ACPH	Acylamino-acid-releasing enzyme (AARE) (EC 3.4.19.1) (Acyl-peptide hydrolase) (APH) (Acylaminoacyl-peptidase)	35	-0.16							0.5089	0.280392	0.200413	0.185545		2.53926	1.73647	0.0824799
GBCG01046077	comp189646_c5_seq1								XP_005431461.1	543299155	43.4783	-5.4		9.58984	10.1324	3.77693	1.82193		2.53906	1.13804	0.255103
GBCG01046549	comp189666_c7_seq1		Q3ZBF8	CERS2	Ceramide synthase 2 (CerS2) (LAG1 longevity assurance homolog 2)	52.4306	-92.03		XP_005531423.1	543376429	98.2332	-167.05		2.59998	2.91077	1.02441	0.890659		2.53802	1.0357	0.300342
GBCG01026079	comp188509_c0_seq1		P0CAF3	VF354	Uncharacterized protein B354L (pB354L)	41.4634	0.51							1.73104	1.22885	0.68226	0.204007		2.53722	1.67459	0.094014
GBCG01006501	comp145137_c1_seq1		Q5I1X5	IASPP	RelA-associated inhibitor (Inhibitor of ASPP protein) (Protein iASPP) (NFkB-interacting protein 1) (PPP1R13B-like protein)	88.764	-41.71		XP_005534566.1	543382752	92.3077	-42.599		1.11561	0.616179	0.439773	0.345634		2.53678	1.84939	0.064402
GBCG01025068	comp188236_c0_seq1		Q7ZYJ9	AASDB	Alanyl-tRNA editing protein Aarsd1-B (Alanyl-tRNA synthetase domain-containing protein 1-B)	75	-13.76		XP_005494478.1	542174108	100	-20.02		0.598863	0.673032	0.23608	0.23614		2.53669	1.09265	0.274546
GBCG01064760	comp479044_c0_seq1		P75591	NUSA	Transcription termination/antitermination protein NusA	39.5349	0.4		XP_006207263.1	560969794	53.125	0.17		0.870489	0.122481	0.343347	0.0373294		2.5353	3.85245	0.000116941
GBCG01026220	comp188537_c1_seq1		Q6GM78	ASGL1	Isoaspartyl peptidase/L-asparaginase (EC 3.4.19.5) (EC 3.5.1.1) (Asparaginase-like protein 1) (Beta-aspartyl-peptidase) (Isoaspartyl dipeptidase) (L-asparagine amidohydrolase) [Cleaved into: Isoaspartyl peptidase/L-asparaginase alpha chain; Isoaspartyl pe	74.7826	-40.27		XP_005421201.1	543260844	99.1304	-57.11		1.44947	0.899527	0.5718	0.316724		2.53492	1.83686	0.0662303
GBCG01039655	comp189437_c29_seq1		Q3UQ44	IQGA2	Ras GTPase-activating-like protein IQGAP2	80.9969	-147.63		XP_005532566.1	543378731	99.0654	-175.01		1.3138	0.587785	0.518291	0.570466		2.53487	1.91813	0.0550948
GBCG01016223	comp181188_c1_seq1								XP_002195620.2	449500804	55.8824	0.73		1.99676	0.695743	0.787938	0.283607		2.53416	3.25457	0.00113563
GBCG01034258	comp189246_c3_seq1		Q9ULH7	MKL2	MKL/myocardin-like protein 2 (Megakaryoblastic leukemia 2) (Myocardin-related transcription factor B) (MRTF-B)	74.4681	-23.4008		XP_005522953.1	543357813	100	-32.3164		0.649216	0.322865	0.256215	0.23458		2.53387	1.89422	0.0581953
GBCG01037625	comp189373_c56_seq1								XP_005431135.1	543298394	57.4468	-1.68		0.573354	0.2883	0.226296	0.320211		2.53364	1.53931	0.123729
GBCG01024292	comp187985_c0_seq1								WP_021337228.1	544928099	51.2195	0.05		5.1859	3.10824	2.04843	0.766079		2.53164	2.0033	0.0451453
GBCG01034625	comp189259_c6_seq1		P23837	PHOQ	Sensor protein PhoQ (EC 2.7.13.3) (EC 3.1.3.-) (Sensor histidine protein kinase/phosphatase PhoQ)	66.6667	0.92							0.689949	0.283362	0.272591	0.187203		2.53107	2.28827	0.0221219
GBCG01009579	comp147446_c0_seq1		Q5ZMM1	NO66	Bifunctional lysine-specific demethylase and histidyl-hydroxylase NO66 (EC 1.14.11.-) (EC 1.14.11.27) (Histone lysine demethylase NO66)	88.5572	-99.44		XP_004186246.1	449504341	97.0149	-107.63		4.21341	1.76845	1.66486	0.428671		2.53078	2.73977	0.00614827
GBCG01029735	comp188996_c16_seq1								YP_003395005.1	284044665	44.8276	0.75		2.06628	0.958307	0.816942	0.157253		2.52928	2.6855	0.00724224
GBCG01053395	comp189885_c19_seq1								XP_005423419.1	543266888	95.8333	-15.84		0.992187	1.02024	0.39242	0.139664		2.52838	1.15887	0.246508
GBCG01038813	comp189409_c47_seq1		Q9GV27	EIF3H	Eukaryotic translation initiation factor 3 subunit H (eIF3h)	50	0.86		EMC86298.1	449278465	57.4468	-2.74182		0.787732	0.63202	0.31156	0.176772		2.52834	1.45077	0.146844
GBCG01064126	comp311043_c0_seq1		Q53LP3	SWAHC	Ankyrin repeat domain-containing protein SOWAHC (Ankyrin repeat domain-containing protein 57) (Protein sosondowah homolog C)	51.8519	0.28		EJF64283.1	395331903	37.0968	-0.42		2.19715	0.601438	0.869355	0.324723		2.52733	3.99684	6.41933e-05
GBCG01009580	comp147446_c1_seq1		Q5ZMM1	NO66	Bifunctional lysine-specific demethylase and histidyl-hydroxylase NO66 (EC 1.14.11.-) (EC 1.14.11.27) (Histone lysine demethylase NO66)	91.0853	-137.22		XP_005522663.1	543356984	96.5116	-142.48		2.98039	1.42296	1.17943	0.331823		2.52698	2.42936	0.0151254
GBCG01022340	comp187263_c7_seq1		Q5ZI20	S39AD	Zinc transporter ZIP13 (Solute carrier family 39 member 13) (Zrt- and Irt-like protein 13) (ZIP-13)	99.0566	-54.77		XP_005480158.1	542142096	100	-55.73		0.657098	0.284283	0.260197	0.224122		2.52538	2.10571	0.0352293
GBCG01014732	comp177574_c0_seq1		Q8TEQ6	GEMI5	Gem-associated protein 5 (Gemin5)	60.2941	-17.12		XP_005418815.1	543253703	100	-33.24		0.316235	0.288001	0.125251	0.250503		2.5248	0.909373	0.363153
GBCG01010308	comp147869_c0_seq1		Q94C33	C3H45	Zinc finger CCCH domain-containing protein 45 (AtC3H45)	33.9286	0.72		YP_003368632.1	283777877	46.8085	0.2		1.01215	0.573678	0.400887	0.074068		2.52478	5.57327	2.49999e-08
GBCG01017614	comp182806_c0_seq1								XP_006018340.1	557265823	72	-0.65		0.567096	0.65892	0.22463	0.345075		2.52458	0.886005	0.375615
GBCG01065275	comp671443_c0_seq1		P17301	ITA2	Integrin alpha-2 (CD49 antigen-like family member B) (Collagen receptor) (Platelet membrane glycoprotein Ia) (GPIa) (VLA-2 subunit alpha) (CD antigen CD49b)	39.5349	0.18		XP_002650068.1	269860698	35.1852	0.64		0.65665	0.482091	0.260308	0.143614		2.52259	1.55209	0.12064
GBCG01036592	comp189339_c10_seq1								XP_001465234.1	146085295	41.4634	0.18		1.28744	1.08932	0.511341	0.201306		2.51776	1.42303	0.154729
GBCG01023034	comp187521_c5_seq1		C5GKT2	AMPP2	Probable Xaa-Pro aminopeptidase BDCG_04966 (EC 3.4.11.9) (Aminoacylproline aminopeptidase) (Prolidase)	32.2581	0.18							0.802774	0.321592	0.319031	0.0353782		2.51628	2.45959	0.0139095
GBCG01039723	comp189440_c24_seq1		Q9NYF8	BCLF1	Bcl-2-associated transcription factor 1 (Btf)	73.3333	-72.09		XP_005489260.1	542161126	88.8158	-81.4328		1.7085	0.499148	0.679071	0.18956		2.51594	6.27018	3.60635e-10
GBCG01016689	comp181755_c1_seq1								WP_010549577.1	498235421	32.2581	0.53		0.419782	0.284596	0.167001	0.115783		2.51365	1.57611	0.115001
GBCG01001122	comp70665_c0_seq1		P06026	CARP	Rhizopuspepsin (EC 3.4.23.21)	50	0.92							6.18829	1.64693	2.46291	0.454226		2.51259	4.33157	1.48048e-05
GBCG01022879	comp187482_c8_seq1		B2RUR4	KPRP	Keratinocyte proline-rich protein	43.75	0.75		XP_003330777.1	331236236	44.7368	0.18		0.463047	0.153156	0.184351	0.0701085		2.51178	2.97005	0.0029775
GBCG01014880	comp178200_c0_seq1								EQC42552.1	530744310	41.0256	0.87		0.715925	0.678934	0.285051	0.31773		2.51157	1.13206	0.257609
GBCG01021150	comp186304_c0_seq1		Q5ZLC8	ANR52	Serine/threonine-protein phosphatase 6 regulatory ankyrin repeat subunit C (PP6-ARS-C) (Serine/threonine-protein phosphatase 6 regulatory subunit ARS-C)	82.8571	-25.81		XP_005061478.1	525028115	92.5373	-27.66		0.408126	0.216344	0.162533	0.133543		2.51104	1.86544	0.0621202
GBCG01024273	comp187978_c2_seq1		Q14689	DIP2A	Disco-interacting protein 2 homolog A (DIP2 homolog A)	91.1765	-29.98		XP_005486989.1	542156378	95.8904	-33.11		0.300069	0.165892	0.119528	0.181523		2.51046	1.361	0.173514
GBCG01016949	comp182060_c5_seq1		O75691	UTP20	Small subunit processome component 20 homolog (Down-regulated in metastasis protein) (Novel nucleolar protein 73) (NNP73) (Protein Key-1A6)	81.8182	-25.69		XP_005480781.1	542143396	93.75	-49.12		0.629784	0.461681	0.250877	0.220947		2.51033	1.43299	0.151862
GBCG01058782	comp190040_c25_seq1		Q8EUV2	PGK	Phosphoglycerate kinase (EC 2.7.2.3)	44.1176	0.81		XP_004635234.1	507660182	39.1304	0.52		0.830791	0.573	0.33095	0.21214		2.51032	1.58728	0.112449
GBCG01023858	comp187837_c3_seq1		Q9P2P6	STAR9	StAR-related lipid transfer protein 9 (START domain-containing protein 9) (StARD9)	46.1538	0.87		WP_019037802.1	517867594	35.7143	0.86		1.46122	0.490053	0.582188	0.217288		2.50988	4.20104	2.65691e-05
GBCG01057136	comp189994_c5_seq1		P03340	GAG	Gag polyprotein (Core polyprotein) [Cleaved into: Matrix protein p15 (MA); RNA-binding phosphoprotein p12 (pp12); Capsid protein p30 (CA); Nucleocapsid protein p10 (NC-gag)]	35.0746	-16.09		XP_005437156.1	541963919	48.7923	-53.51		8.64188	7.90955	3.44353	0.900952		2.5096	1.30538	0.191765
GBCG01029010	comp188933_c10_seq1		Q8CGC4	LS14B	Protein LSM14 homolog B (Protein FAM61B) (RNA-associated protein 55B) (mRAP55B)	88.2353	-14.9317		XP_005489123.1	542160845	91.1765	-20.2675		1.02064	0.946624	0.406924	0.401975		2.50818	1.16704	0.243195
GBCG01047556	comp189700_c27_seq1								XP_005426574.1	543276190	50	0.84		3.76096	1.38748	1.49982	0.683861		2.50761	5.59438	2.21413e-08
GBCG01036845	comp189348_c8_seq1								XP_005670432.1	545867524	57.1429	0.808859		2.87313	2.31364	1.14619	0.766844		2.50668	1.41001	0.158536
GBCG01022830	comp187467_c0_seq1		A7SUU7	SCC4	MAU2 chromatid cohesion factor homolog (Cohesin loading complex subunit SCC4 homolog)	37.2093	0.72		XP_002018396.1	195155003	44.8276	0.911386		1.88332	2.23673	0.751617	0.6721		2.50569	0.975479	0.329323
GBCG01050291	comp189788_c47_seq1		Q5D7I1	TRIM5	Tripartite motif-containing protein 5 (EC 6.3.2.-) (TRIM5alpha)	36.8421	0.39							3.19517	2.22992	1.27521	0.507484		2.5056	1.68682	0.0916391
GBCG01023893	comp187858_c3_seq1		Q6WRH9	IGS10	Immunoglobulin superfamily member 10 (IgSF10) (Calvaria mechanical force protein 608) (CMF608)	51.7241	0.4		XP_004601431.1	505772642	37.5	0.17		0.64082	0.61468	0.255756	0.152176		2.50559	1.1664	0.243451
GBCG01030648	comp189053_c6_seq1		O15063	K0355	Uncharacterized protein KIAA0355	93.2203	-40.1545		XP_005428521.1	543282002	100	-53.1289		0.94763	0.458226	0.378665	0.36509		2.50255	2.04476	0.0408781
GBCG01011897	comp167556_c0_seq1		P19878	NCF2	Neutrophil cytosol factor 2 (NCF-2) (67 kDa neutrophil oxidase factor) (NADPH oxidase activator 2) (Neutrophil NADPH oxidase factor 2) (p67-phox)	43.3735	-11.55		XP_005423788.1	543268019	98.7179	-37.98		0.223661	0.188977	0.0894062	0.111101		2.50163	1.15532	0.247961
GBCG01004292	comp140740_c0_seq1		Q3TXX4	VGLU1	Vesicular glutamate transporter 1 (VGluT1) (Brain-specific Na(+)-dependent inorganic phosphate cotransporter) (Solute carrier family 17 member 7)	86.0759	-34.51		XP_002200249.2	449511456	98.8636	-42.51		0.297957	0.264025	0.119105	0.137594		2.50162	1.40174	0.160993
GBCG01024731	comp188124_c1_seq1		O75718	CRTAP	Cartilage-associated protein	78.9286	-134.26		XP_005519137.1	543347132	97.8571	-158.59		6.93943	5.7663	2.77487	2.2581		2.50081	1.34404	0.178936
GBCG01064428	comp383308_c0_seq1								XP_005416133.1	543245944	71.4286	-7.42		1.39417	0.902521	0.557734	0.15309		2.4997	1.88417	0.0595417
GBCG01013692	comp173167_c0_seq1		Q9HWB8	SBCC	Nuclease SbcCD subunit C	57.1429	0.05							0.624661	0.469091	0.249997	0.138857		2.49867	1.50022	0.133556
GBCG01025168	comp188268_c1_seq1		Q6CC84	SPT5	Transcription elongation factor SPT5 (Chromatin elongation factor SPT5)	70.5882	-0.53							0.133721	0.0448526	0.0535287	0.107057		2.49812	1.03846	0.299054
GBCG01043694	comp189567_c13_seq1								XP_001375695.1	126303915	56	0.65		0.584626	0.306004	0.234089	0.170698		2.49746	1.88303	0.0596963
GBCG01002863	comp115950_c0_seq1		O59796	VPS3	Vacuolar protein sorting-associated protein 3	44.4444	0.87							0.490837	0.291085	0.196546	0.138202		2.49732	1.73796	0.0822178
GBCG01042486	comp189531_c1_seq1		Q9WVF6	PA2GD	Group IID secretory phospholipase A2 (GIID sPLA2) (sPLA2-IID) (EC 3.1.1.4) (PLA2IID) (Phosphatidylcholine 2-acylhydrolase 2D) (Secretory-type PLA, stroma-associated homolog)	53.3333	0.84							1.28708	0.737633	0.515645	0.170281		2.49606	2.10178	0.035573
GBCG01036694	comp189341_c5_seq1								XP_005423754.1	543267914	80	-5.65998		3.31681	1.52627	1.32914	0.207062		2.49546	2.56076	0.0104444
GBCG01048870	comp189742_c25_seq1		B0JL55	PUR9	Bifunctional purine biosynthesis protein PurH [Includes: Phosphoribosylaminoimidazolecarboxamide formyltransferase (EC 2.1.2.3) (AICAR transformylase); IMP cyclohydrolase (EC 3.5.4.10) (ATIC) (IMP synthase) (Inosinicase)]	37.5	0.64							1.01781	0.713599	0.407907	0.025837		2.49521	1.64954	0.0990374
GBCG01031542	comp189108_c7_seq1		B1KEG7	DGTL1	Deoxyguanosinetriphosphate triphosphohydrolase-like protein	78.5714	0.87		AAC60281.1	2331059	62.7119	-8.19		3.55211	2.67098	1.42625	0.611342		2.49053	1.55811	0.119208
GBCG01014837	comp178060_c0_seq1								XP_003730903.1	390365850	34.1463	0.76		0.859768	0.512116	0.345222	0.25873		2.49048	1.779	0.0752403
GBCG01015222	comp179686_c0_seq1		P50428	ARSA	Arylsulfatase A (ASA) (EC 3.1.6.8) (Cerebroside-sulfatase)	77.1429	-18.0404		EOB03862.1	483517302	80	-27.78		0.509243	0.222925	0.204481	0.231581		2.49042	1.85831	0.0631251
GBCG01031586	comp189111_c30_seq1								YP_007404327.1	448240274	48.3871	0.52		8.68729	3.86332	3.48847	0.529671		2.49029	2.60948	0.00906806
GBCG01065417	comp736170_c0_seq1								WP_004248067.1	490368404	32.8358	0.76		0.575216	0.370651	0.231035	0.125526		2.48974	1.66068	0.0967769
GBCG01008289	comp146591_c0_seq1								XP_005426037.1	543274622	93.3333	0.76		1.41755	0.668801	0.569416	0.13248		2.48947	2.51194	0.0120068
GBCG01012953	comp171175_c0_seq1		P51179	NR4A3	Nuclear receptor subfamily 4 group A member 3 (Neuron-derived orphan receptor 1/2) (Nuclear hormone receptor NOR-1/NOR-2)	100	-35.21		BAA11419.1	1651191	100	-33.35		0.336989	0.312551	0.135368	0.163732		2.48944	1.19555	0.231873
GBCG01009270	comp147275_c2_seq1		P08631	HCK	Tyrosine-protein kinase HCK (EC 2.7.10.2) (Hematopoietic cell kinase) (Hemopoietic cell kinase) (p59-HCK/p60-HCK) (p59Hck) (p61Hck)	67.9012	-54.2573		XP_005524789.1	543362838	94.709	-95.93		0.988463	0.354205	0.397125	0.444985		2.48905	2.01661	0.0437366
GBCG01008262	comp146569_c1_seq1								XP_005052352.1	525009428	100	-4.7931		0.428069	0.382504	0.172001	0.203868		2.48876	1.20847	0.226868
GBCG01006362	comp145016_c1_seq1		P29315	RINI	Ribonuclease inhibitor (Ribonuclease/angiogenin inhibitor 1)	57.6271	-12.76		XP_002198394.2	449502148	100	-24.27		2.07049	2.64024	0.831936	0.259834		2.48876	0.92658	0.354145
GBCG01045013	comp189609_c6_seq1								XP_005431207.1	543298609	65.9091	-6.1		2.25905	0.599399	0.908449	0.906778		2.48671	2.4212	0.0154694
GBCG01006656	comp145238_c2_seq1		P49750	YLPM1	YLP motif-containing protein 1 (Nuclear protein ZAP3) (ZAP113)	34.7826	0.17		XP_004566624.1	499031833	32	0.4		48.4717	20.8093	19.4928	23.98		2.48664	1.82558	0.0679142
GBCG01061539	comp190115_c21_seq1								YP_006574702.1	399994462	34.8837	0.98		1.48455	0.780473	0.597226	0.332267		2.48575	1.99558	0.0459795
GBCG01000679	comp61878_c0_seq1		A2VE44	MED25	Mediator of RNA polymerase II transcription subunit 25 (Mediator complex subunit 25)	85.1064	-90.24		XP_006274931.1	564236041	87.3096	-93.59		0.756762	0.183356	0.304589	0.178791		2.48453	3.05113	0.00227984
GBCG01043305	comp189554_c15_seq1		P39682	PRP39	Pre-mRNA-processing factor 39	46.1538	0.86		XP_005497545.1	542185789	66.6667	-0.3		2.95734	1.02615	1.19152	0.436487		2.48198	3.15679	0.00159516
GBCG01043332	comp189555_c13_seq1		Q9Y6R4	M3K4	Mitogen-activated protein kinase kinase kinase 4 (EC 2.7.11.25) (MAP three kinase 1) (MAPK/ERK kinase kinase 4) (MEK kinase 4) (MEKK 4)	93.5897	-35.9		XP_005486550.1	542155457	100	-38.8		0.495608	0.384356	0.199688	0.071822		2.48191	1.46373	0.143266
GBCG01039812	comp189442_c19_seq1								EFO64176.1	308161741	32.3944	0.08		1.85729	2.05527	0.748394	0.303594		2.4817	1.07287	0.283328
GBCG01002553	comp105789_c0_seq1		Q99P61	FABPH	Fatty acid-binding protein, heart (Fatty acid-binding protein 3) (Heart-type fatty acid-binding protein) (H-FABP)	81.6794	-56.37		XP_005529922.1	543373406	96.9925	-67.13		1.55111	0.4229	0.625024	0.507307		2.48167	2.67344	0.00750777
GBCG01023560	comp187720_c4_seq1		Q7XWP1	CPSF1	Probable cleavage and polyadenylation specificity factor subunit 1 (Cleavage and polyadenylation specificity factor 160 kDa subunit) (CPSF 160 kDa subunit)	48.6486	0.85							0.759674	0.414356	0.306149	0.256692		2.48139	1.82984	0.0672744
GBCG01021284	comp186413_c3_seq1								XP_004954282.1	514719640	42.5	0.18		0.351727	0.121214	0.141814	0.130862		2.48019	1.99743	0.0457783
GBCG01052011	comp189843_c20_seq1		P38024	PUR6	Multifunctional protein ADE2 [Includes: Phosphoribosylaminoimidazole-succinocarboxamide synthase (EC 6.3.2.6) (SAICAR synthetase); Phosphoribosylaminoimidazole carboxylase (EC 4.1.1.21) (AIR carboxylase) (AIRC)]	87.0968	-24.08		XP_005483954.1	542150026	90.3226	-23.16		1.45486	0.513383	0.586837	0.511792		2.47915	2.34927	0.0188103
GBCG01030099	comp189020_c7_seq1		Q9M101	CDPKN	Calcium-dependent protein kinase 23 (EC 2.7.11.1)	44.4444	0.87							0.966472	0.632073	0.390026	0.261899		2.47797	1.63977	0.101052
GBCG01065118	comp604418_c0_seq1		Q9P218	COKA1	Collagen alpha-1(XX) chain	57.8947	0.75		EMC88715.1	449281690	37.8378	0.18		0.908156	0.297242	0.366503	0.0763058		2.4779	4.25447	2.09549e-05
GBCG01022608	comp187367_c0_seq1		Q24645	ANTP	Homeotic protein antennapedia	42.4242	0.64		XP_003468103.2	514457731	34.4262	0.52		5.63199	6.92771	2.27295	2.21033		2.47783	0.925274	0.354823
GBCG01026072	comp188507_c1_seq1		Q8K3X2	FCL	GDP-L-fucose synthase (EC 1.1.1.271) (GDP-4-keto-6-deoxy-D-mannose-3,5-epimerase-4-reductase) (Protein FX) (Red cell NADP(H)-binding protein)	93.4783	-98.6116		XP_005479721.1	542141192	100	-111.336		0.79871	0.139781	0.322347	0.101929		2.4778	4.48481	7.29786e-06
GBCG01008387	comp146678_c0_seq1		P10600	TGFB3	Transforming growth factor beta-3 (TGF-beta-3) [Cleaved into: Latency-associated peptide (LAP)]	38.4615	0.87							0.581009	0.398695	0.234585	0.125723		2.47675	1.59125	0.111553
GBCG01051357	comp189823_c8_seq1								XP_005055101.1	525015034	85.7143	-5.98		1.73778	1.114	0.701639	0.671768		2.47674	1.57884	0.114373
GBCG01024080	comp187910_c0_seq1		Q8N2G8	GHDC	GH3 domain-containing protein	44.4444	-0.08		XP_005144206.1	527251814	42.5926	0.29		1.84052	0.587369	0.743138	0.499821		2.47668	2.84521	0.00443827
GBCG01017348	comp182535_c2_seq1		Q09019	DMWD	Dystrophia myotonica WD repeat-containing protein (Dystrophia myotonica-containing WD repeat motif protein) (Protein 59) (Protein DMR-N9)	40	0.17		XP_004006180.1	426224037	44.7368	0.86		0.671589	0.100527	0.271194	0.059097		2.47642	3.46169	0.000536786
GBCG01053431	comp189886_c5_seq1		Q2NGY3	PYRI	Aspartate carbamoyltransferase regulatory chain	56.5217	0.92							0.973668	0.568714	0.393255	0.224849		2.47592	1.86883	0.0616466
GBCG01055415	comp189941_c3_seq1		Q92080	NARE	Erythroblast NAD(P)(+)--arginine ADP-ribosyltransferase (EC 2.4.2.31) (Mono(ADP-ribosyl)transferase)	52.2388	-12.25		XP_005497968.1	542187460	77.6119	-19.9		0.482464	0.263097	0.194879	0.13293		2.47571	2.35934	0.0183074
GBCG01022036	comp187027_c2_seq1		Q8BHN3	GANAB	Neutral alpha-glucosidase AB (EC 3.2.1.84) (Alpha-glucosidase 2) (Glucosidase II subunit alpha)	55.5556	-17.59		XP_005533287.1	543380185	94.4444	-31.15		0.342751	0.142087	0.138507	0.0979843		2.47461	1.98061	0.0476352
GBCG01002643	comp110125_c0_seq1		P43316	GUN5	Endoglucanase-5 (EC 3.2.1.4) (Cellulase V) (Endo-1,4-beta-glucanase V) (EG V) (Endoglucanase V)	37.931	0.06							0.562624	0.117871	0.22743	0.281348		2.47383	1.86618	0.0620165
GBCG01061581	comp190116_c4_seq1		P36167	SRL3	Protein SRL3 (RAD53 lethality suppressor protein 3)	48.3871	0.75		EMC87909.1	449280673	59.4595	-3.08		2.28593	0.996651	0.924674	0.508926		2.47215	3.78463	0.000153938
GBCG01041482	comp189500_c9_seq1		P49848	TAF6	Transcription initiation factor TFIID subunit 6 (RNA polymerase II TBP-associated factor subunit E) (Transcription initiation factor TFIID 70 kDa subunit) (TAF(II)70) (TAFII-70) (TAFII70) (Transcription initiation factor TFIID 80 kDa subunit) (TAF(II)80)	42.5	-0.08							1.5346	1.29773	0.620934	0.600623		2.47145	1.26538	0.205737
GBCG01030173	comp189025_c22_seq1		P34620	YO84	Deleted.	50	-0.192023		BAA88337.1	6576738	54.0541	-14.57		0.720502	0.136263	0.291597	0.0635432		2.47088	3.4853	0.000491592
GBCG01024399	comp188023_c0_seq1		Q8BQJ6	TRM2	tRNA (uracil(54)-C(5))-methyltransferase homolog (EC 2.1.1.35) (TRM2 homolog)	76.1364	-35.43		XP_005420000.1	543257211	98.8764	-43.78		0.531808	0.370216	0.215245	0.285413		2.47071	1.28237	0.199713
GBCG01061710	comp190118_c28_seq1		O36364	VGA5	G-protein coupled receptor A5	40	0.51							0.985112	0.688709	0.398885	0.220095		2.46967	1.761	0.078238
GBCG01061241	comp190107_c11_seq1		Q8EXN4	HTPX	Protease HtpX homolog (EC 3.4.24.-)	30.7692	0.87							0.735714	0.857543	0.297949	0.525638		2.46927	0.876501	0.380758
GBCG01026622	comp188612_c1_seq1		Q4X0Z7	LONM	Lon protease homolog, mitochondrial (EC 3.4.21.-)	41.9355	0.58		EOB07058.1	483522253	84.4828	-18.47		1.09055	0.570122	0.441737	0.393396		2.46878	1.90847	0.0563311
GBCG01060190	comp190080_c8_seq1								YP_004397532.1	331700573	52.7778	0.95		2.31365	0.830968	0.937213	0.322632		2.46865	2.9965	0.00273099
GBCG01014409	comp176037_c0_seq1		Q9NQT8	KI13B	Kinesin-like protein KIF13B (Kinesin-like protein GAKIN)	87.3418	-29.52		XP_005429843.1	543293169	96.2025	-31.84		0.212029	0.250245	0.0859013	0.100752		2.46828	0.909028	0.363335
GBCG01008245	comp146559_c0_seq1		O15018	PDZD2	PDZ domain-containing protein 2 (Activated in prostate cancer protein) (PDZ domain-containing protein 3) [Cleaved into: Processed PDZ domain-containing protein 2]	31.25	0.63							0.768606	0.405286	0.3115	0.202614		2.46743	2.07411	0.0380691
GBCG01025515	comp188385_c0_seq1		B7H018	RLMD	23S rRNA (uracil(1939)-C(5))-methyltransferase RlmD (EC 2.1.1.190) (23S rRNA(m5U1939)-methyltransferase)	33.3333	0.4							0.622297	0.135583	0.252358	0.132636		2.46593	2.75789	0.00581765
GBCG01045843	comp189637_c30_seq1		O64759	CAAT5	Cationic amino acid transporter 5	24.5902	0.75							0.547487	0.293229	0.222027	0.104772		2.46585	2.44416	0.014519
GBCG01036949	comp189352_c0_seq1		A6NKC9	SH2D7	SH2 domain-containing protein 7	44.2029	-27.19		XP_005060591.1	525026284	85.9848	-182.394		1.58085	0.633098	0.641157	0.306444		2.46562	2.62899	0.00856387
GBCG01063112	comp190153_c10_seq1								XP_003784746.1	395822908	62.069	0.4		0.533999	0.279268	0.216653	0.200357		2.46477	2.25324	0.0242442
GBCG01024003	comp187888_c0_seq1								XP_005051460.1	525007608	94.3662	-31.84		0.532267	0.669728	0.216108	0.223945		2.46296	0.938145	0.34817
GBCG01062069	comp190126_c15_seq1		Q2F7J0	POL	Gag-Pol polyprotein (Pr180gag-pol) [Cleaved into: Matrix protein p15 (MA); RNA-binding phosphoprotein p12 (pp12); Capsid protein p30 (CA); Nucleocapsid protein p10 (NC-pol); Protease p14 (PR) (EC 3.4.23.-); Reverse transcriptase/ribonuclease H p80 (RT) (E	52.381	-3.87		XP_005962741.1	556734217	53.3333	-2.61		1.62727	0.41058	0.660742	0.769774		2.46279	2.29913	0.0214976
GBCG01044628	comp189596_c22_seq1		P48818	ACADV	Very long-chain specific acyl-CoA dehydrogenase, mitochondrial (VLCAD) (EC 1.3.8.9)	88.8889	-35.32		XP_005669275.1	545860170	88.0952	-33.81		5.9662	3.98808	2.42272	1.5432		2.4626	1.66587	0.095739
GBCG01064034	comp291086_c0_seq1		Q9JKC7	AP4M1	AP-4 complex subunit mu-1 (AP-4 adapter complex mu subunit) (Adapter-related protein complex 4 subunit mu-1) (Mu subunit of AP-4) (Mu-adaptin-related protein 2) (mu-ARP2) (Mu4-adaptin) (mu4)	46.4286	0.52		XP_005015010.1	514725784	71.0526	-15.9442		0.65291	0.20003	0.265193	0.100853		2.46202	2.69702	0.00699632
GBCG01011467	comp162198_c0_seq1		O95405	ZFYV9	Zinc finger FYVE domain-containing protein 9 (Mothers against decapentaplegic homolog-interacting protein) (Madh-interacting protein) (Novel serine protease) (NSP) (Receptor activation anchor) (hSARA) (Smad anchor for receptor activation)	92.1053	-35.43		EMC79075.1	449268205	96.0526	-35.43		0.23802	0.173461	0.0966947	0.193389		2.46156	1.03833	0.299117
GBCG01063245	comp190157_c24_seq1		A8G925	Y507	UPF0213 protein Spro_0507	37.8378	0.95							3.22303	2.01196	1.3099	0.731427		2.46052	1.77004	0.0767202
GBCG01012741	comp170657_c0_seq1		Q9NVP1	DDX18	ATP-dependent RNA helicase DDX18 (EC 3.6.4.13) (DEAD box protein 18) (Myc-regulated DEAD box protein) (MrDb)	95.8333	-32.78		XP_003207758.1	326923057	100	-32.31		0.378149	0.360269	0.153869	0.0413056		2.45761	1.14833	0.250834
GBCG01058419	comp190031_c25_seq1		Q9QZL0	RIPK3	Receptor-interacting serine/threonine-protein kinase 3 (EC 2.7.11.1) (RIP-like protein kinase 3) (Receptor-interacting protein 3) (RIP-3) (mRIP3)	52.1739	0.63		XP_005426006.1	543274528	54.8387	0.64		0.843327	0.443446	0.343152	0.253538		2.45759	1.86108	0.062733
GBCG01059557	comp190062_c0_seq1		P62025	PHAR2	Phosphatase and actin regulator 2	63.6364	-0.32		AAC60281.1	2331059	41.7266	-23.01		2.11008	0.590338	0.858734	0.397651		2.4572	3.40282	0.000666952
GBCG01016105	comp181056_c0_seq1		O87719	CHED	Probable chemoreceptor glutamine deamidase CheD (EC 3.5.1.44)	45.1613	0.16		XP_001691929.1	159467499	57.1429	0.99		2.59089	2.09011	1.05475	0.216114		2.4564	1.46533	0.14283
GBCG01007087	comp145606_c2_seq1		O43303	CP110	Centriolar coiled-coil protein of 110 kDa (Centrosomal protein of 110 kDa) (CP110) (Cep110)	61.9048	0.67		YP_007316875.1	435855884	50	0.57		3.29589	1.51915	1.3418	0.545653		2.45631	2.39057	0.0168223
GBCG01011181	comp154054_c0_seq1		P55135	RLMD	23S rRNA (uracil(1939)-C(5))-methyltransferase RlmD (EC 2.1.1.190) (23S rRNA(m5U1939)-methyltransferase)	33.3333	0.87							0.291434	0.219453	0.118678	0.14565		2.45567	1.34204	0.179585
GBCG01001801	comp78854_c0_seq1								EMC79053.1	449268183	69.5652	0.98		2.28118	1.30084	0.929278	0.200837		2.45479	2.15576	0.0311028
GBCG01057301	comp189999_c21_seq1		Q90YH8	ST7L	Suppressor of tumorigenicity 7 protein-like (Protein HELG)	61.9048	0.52		YP_003342694.1	271968498	41.5385	-0.77		1.02825	0.965597	0.418876	0.123605		2.45478	1.26298	0.206598
GBCG01022122	comp187107_c3_seq1		O22265	SR43C	Signal recognition particle 43 kDa protein, chloroplastic (Chromo protein SRP43) (CpSRP43)	45.7143	0.11							1.52259	0.464047	0.620334	0.293243		2.45447	3.20537	0.00134887
GBCG01043539	comp189562_c23_seq1		Q8AVA4	CRVP	Cysteine-rich venom protein pseudechetoxin (CRVP PsTx)	39.0244	0.63		CBN76671.1	299469817	39.4737	0.75		1.33619	0.890478	0.544609	0.190778		2.45349	1.74998	0.0801218
GBCG01043396	comp189558_c20_seq1		Q96N11	CG026	Uncharacterized protein C7orf26	89.3617	-43.09		XP_002193844.1	224069924	100	-46.92		1.08232	0.208848	0.441182	0.129151		2.45322	3.78567	0.000153296
GBCG01062802	comp190144_c15_seq1		A2VCL2	CC162	Coiled-coil domain-containing protein 162 (Coiled-coil domain-containing protein 162 pseudogene)	50	0.86		YP_004523916.1	333991302	46.875	0.76		0.746152	0.414945	0.304208	0.122795		2.45277	3.28536	0.00101851
GBCG01028749	comp188908_c6_seq1		Q01113	IL9R	Interleukin-9 receptor (IL-9 receptor) (IL-9R) (CD antigen CD129)	50	0.05		XP_005426028.1	543274593	96	-21.86		0.47085	0.225425	0.191997	0.157942		2.45239	2.00821	0.0446206
GBCG01005138	comp143038_c1_seq1		Q05343	RXRA	Retinoic acid receptor RXR-alpha (Nuclear receptor subfamily 2 group B member 1) (Retinoid X receptor alpha)	97.8022	-45.18		XP_003642339.1	363740474	100	-44.02		0.441347	0.651671	0.180034	0.0761905		2.45146	0.790939	0.428979
GBCG01005638	comp144231_c1_seq1		Q6FU19	MON1	Vacuolar fusion protein MON1	33.9623	0.64							0.508161	0.12916	0.207314	0.11745		2.45117	2.78617	0.00533349
GBCG01035752	comp189305_c3_seq1		Q6CT08	ATG9	Autophagy-related protein 9	39.4737	0.76							0.605663	0.277067	0.247115	0.124097		2.45094	2.29716	0.0216096
GBCG01002779	comp113856_c0_seq1		P41413	PCSK5	Proprotein convertase subtilisin/kexin type 5 (EC 3.4.21.-) (Proprotein convertase 5) (PC5) (Proprotein convertase 6) (PC6) (Subtilisin/kexin-like protease PC5) (rPC5)	42.4242	0.51							0.512675	0.143237	0.209206	0.089653		2.45058	3.37425	0.000740181
GBCG01047952	comp189711_c35_seq1								EGZ78029.1	350297052	48.7179	0.29		2.63973	1.11341	1.07737	0.350631		2.45015	2.61415	0.00894498
GBCG01019713	comp184983_c3_seq1								EMC86562.1	449278823	66.6667	-4.49		1.4242	0.374177	0.58158	0.330388		2.44885	3.47284	0.000514988
GBCG01038943	comp189413_c14_seq1		Q9SHF3	AGO2	Protein argonaute 2	45.4545	0.05		WP_019057660.1	517887452	53.3333	0.75		1.57762	1.69955	0.644265	0.491318		2.44872	1.04866	0.294335
GBCG01013777	comp173368_c0_seq1		Q96NY9	MUS81	Crossover junction endonuclease MUS81 (EC 3.1.22.-)	41.6667	0.86							0.592891	0.492797	0.2422	0.179352		2.44794	1.32247	0.186012
GBCG01022663	comp187396_c1_seq1		Q8C1Q6	SMIM4	Small integral membrane protein 4 (Small nucleolar RNA host gene 8)	80.4348	-15.19		XP_004176343.1	449473519	96	-22.6674		4.65829	2.157	1.90306	1.04325		2.44779	2.28485	0.0223216
GBCG01010405	comp147918_c0_seq1								EMC86451.1	449278650	68	-0.76		1.10567	0.855342	0.451751	0.130475		2.44751	1.47941	0.139029
GBCG01039144	comp189419_c6_seq1		P03204	EBNA6	Epstein-Barr nuclear antigen 6 (EBNA-6) (EBV nuclear antigen 6) (Epstein-Barr nuclear antigen 3C) (EBNA-3C) (EBV nuclear antigen 3C) (Epstein-Barr nuclear antigen 4B) (EBNA-4B) (EBV nuclear antigen 4B)	68.75	-0.07							0.751906	0.709626	0.30722	0.114154		2.44745	1.24406	0.213477
GBCG01035548	comp189297_c20_seq1		P40463	VHS2	Protein VHS2 (Viable in a HAL3 SIT4 background protein 2)	50	0.76							2.21419	0.891875	0.90472	0.204389		2.44738	5.20049	1.98764e-07
GBCG01044290	comp189585_c10_seq1		P80303	NUCB2	Nucleobindin-2 (DNA-binding protein NEFA) (Gastric cancer antigen Zg4) (Prepronesfatin) [Cleaved into: Nesfatin-1]	74.0741	-5.50823		XP_002198408.2	449501999	98.4375	-29.8365		2.08991	1.55398	0.854281	0.109247		2.4464	1.56216	0.11825
GBCG01018902	comp184283_c3_seq1		P49147	PA24A	Cytosolic phospholipase A2 (cPLA2) (Phospholipase A2 group IVA) [Includes: Phospholipase A2 (EC 3.1.1.4) (Phosphatidylcholine 2-acylhydrolase); Lysophospholipase (EC 3.1.1.5)]	91.9355	-27.44		XP_005487084.1	542156580	100	-27.56		0.429591	0.100967	0.175669	0.0668378		2.44546	2.16033	0.0307469
GBCG01063226	comp190157_c5_seq1		P27407	POLG	Genome polyprotein [Cleaved into: Protein p5.6; Protein p32; NTPase (EC 3.6.1.15) (p39); Protein p30; Viral genome-linked protein (VPg) (p13); Protease-polymerase p76 (Pro-Pol) (EC 2.7.7.48) (EC 3.4.22.66)]	45.8333	0.87		AAP88020.1	32812298	64.0625	-14.68		0.673235	0.314213	0.275302	0.144062		2.44544	2.10164	0.0355845
GBCG01047851	comp189708_c25_seq1		Q4QNE5	EX7L	Exodeoxyribonuclease 7 large subunit (EC 3.1.11.6) (Exodeoxyribonuclease VII large subunit) (Exonuclease VII large subunit)	37.8378	0.29							0.985904	0.317806	0.403199	0.320948		2.4452	2.3872	0.0169774
GBCG01064932	comp536582_c0_seq1								XP_003491236.1	350417059	39.0244	0.29		0.289708	0.223472	0.118529	0.178285		2.44419	1.06967	0.284768
GBCG01065177	comp626072_c0_seq1		B0C915	MURD	UDP-N-acetylmuramoylalanine--D-glutamate ligase (EC 6.3.2.9) (D-glutamic acid-adding enzyme) (UDP-N-acetylmuramoyl-L-alanyl-D-glutamate synthetase)	52.381	0.51							0.761783	0.29487	0.311948	0.151092		2.44202	3.24304	0.00118262
GBCG01064884	comp517673_c0_seq1								EPQ61473.1	521768926	45.6522	-0.07		0.913412	0.753196	0.374288	0.240284		2.4404	1.37077	0.170445
GBCG01001781	comp78485_c0_seq1		P13083	PAHO	Pancreatic prohormone (Pancreatic polypeptide) (PP) [Cleaved into: Pancreatic hormone (PH); Pancreatic icosapeptide-like]	54.1667	0.87		EFN67784.1	307179460	34.4828	0.64		5.05475	2.53637	2.07178	0.706938		2.43981	2.24448	0.0248017
GBCG01008836	comp147001_c0_seq1		Q9CXF4	TBC15	TBC1 domain family member 15 (GTPase-activating protein RAB7) (GAP for RAB7) (Rab7-GAP)	53.6585	-6.8		XP_003967817.1	410908677	60.9756	-7.37		0.613434	0.657633	0.251446	0.195181		2.43962	1.10417	0.26952
GBCG01018781	comp184118_c0_seq1		Q9VXD9	MTH1	Probable G-protein coupled receptor Mth-like 1 (Protein methuselah-like 1)	48.1481	0.52							0.523703	0.169172	0.214833	0.100659		2.43772	2.71739	0.00657993
GBCG01050009	comp189780_c30_seq1								XP_002955274.1	302847480	34.0909	0.63		1.39752	0.912113	0.573328	0.25808		2.43757	1.78095	0.0749201
GBCG01019399	comp184707_c2_seq1		Q8NDI1	EHBP1	EH domain-binding protein 1	77.7778	-32.88		XP_005425859.1	543274090	94.4444	-41.7		0.65672	0.640483	0.269484	0.43793		2.43696	0.974877	0.329621
GBCG01005312	comp143418_c0_seq1		Q9HBY8	SGK2	Serine/threonine-protein kinase Sgk2 (EC 2.7.11.1) (Serum/glucocorticoid-regulated kinase 2)	56.25	0.93							0.616726	0.553178	0.253231	0.136277		2.43543	1.2584	0.208246
GBCG01017639	comp182829_c1_seq1		Q9ZU38	RPIA	Probable ribose-5-phosphate isomerase (EC 5.3.1.6) (Phosphoriboisomerase)	30.5085	0.64							0.399462	0.170562	0.164037	0.193578		2.43519	1.65064	0.0988119
GBCG01019519	comp184795_c2_seq1								EKM59587.1	409050110	43.3333	0.98		0.464105	0.158212	0.190594	0.14002		2.43504	1.98619	0.0470127
GBCG01006363	comp145016_c2_seq1		P13489	RINI	Ribonuclease inhibitor (Placental ribonuclease inhibitor) (Placental RNase inhibitor) (Ribonuclease/angiogenin inhibitor 1) (RAI)	54.0107	-56.46		XP_005491673.1	542166139	97.9695	-105.14		1.89519	2.32712	0.778558	0.15586		2.43423	0.954593	0.339784
GBCG01023102	comp187545_c2_seq1								BAJ88858.1	326525623	50	0.76		1.12117	0.578599	0.460631	0.104708		2.43398	2.17506	0.0296256
GBCG01059974	comp190075_c0_seq1		A0AEN2	PURA	Adenylosuccinate synthetase (AMPSase) (AdSS) (EC 6.3.4.4) (IMP--aspartate ligase)	37.7778	0.71							2.20812	0.649237	0.907431	0.557627		2.43338	3.07534	0.00210264
GBCG01014017	comp174240_c0_seq1								XP_003050898.1	302913332	30.303	0.76		0.510301	0.347883	0.209723	0.113761		2.43321	2.74135	0.00611873
GBCG01026374	comp188564_c2_seq1		O43813	LANC1	LanC-like protein 1 (40 kDa erythrocyte membrane protein) (p40)	80.3279	-23.39		XP_002197149.1	224056008	100	-26.73		0.735465	0.263046	0.302291	0.410288		2.43297	1.76018	0.0783772
GBCG01052768	comp189865_c20_seq1		Q12276	HER1	HMG2-induced ER-remodeling protein 1	27.7778	0.63							3.36662	2.86305	1.38438	0.394722		2.43186	1.35979	0.173896
GBCG01046161	comp189650_c1_seq1		Q8K382	DEN1A	DENN domain-containing protein 1A (Connecdenn 1) (Connecdenn)	60	0.87							1.34879	1.59112	0.555006	0.775773		2.43023	0.890684	0.373099
GBCG01042826	comp189541_c20_seq1								WP_005444873.1	491587306	34.8485	0.17		0.677716	0.271788	0.278878	0.366154		2.43015	1.77906	0.0752303
GBCG01007220	comp145692_c2_seq1		Q8NFZ4	NLGN2	Neuroligin-2	92.9412	-143.03		XP_005533831.1	543381275	98.8235	-148.64		0.902885	0.357282	0.371652	0.101314		2.42938	2.75171	0.00592848
GBCG01013582	comp172881_c4_seq1								YP_007296735.1	433652881	43.75	0.98		0.218368	0.177514	0.0898878	0.130772		2.42934	1.4105	0.158392
GBCG01052097	comp189847_c3_seq1		P07476	INVO	Involucrin	57.1429	-0.54		CDJ62279.1	557244087	44	-0.19		0.7431	0.285715	0.305917	0.371251		2.42909	1.72607	0.0843341
GBCG01047792	comp189707_c8_seq1		Q29449	AT8A1	Probable phospholipid-transporting ATPase IA (EC 3.6.3.1) (ATPase class I type 8A member 1) (Chromaffin granule ATPase II)	93.5849	-291.47		XP_005490595.1	542163921	99.0566	-304.55		1.40457	1.73743	0.578298	1.01129		2.4288	0.822306	0.410903
GBCG01046199	comp189652_c3_seq1								YP_004172805.1	320159581	45.9459	0.52		1.01816	0.261217	0.419231	0.169583		2.42864	3.0677	0.00215712
GBCG01014969	comp178614_c1_seq1								EMC84859.1	449276208	76	-1.23		0.416061	0.371159	0.171342	0.206921		2.42825	1.1959	0.231736
GBCG01021664	comp186722_c1_seq1		A3KGK3	FR1L4	Fer-1-like protein 4	61.2903	-18.5922		XP_005496547.1	542181890	96.7742	-32.186		0.170058	0.151695	0.0700551	0.0903741		2.42749	1.11132	0.266432
GBCG01005452	comp143736_c0_seq1		A1XPK1	YIAX1	Uncharacterized protein YiaX1	40.625	0.17							0.354329	0.181633	0.145995	0.174891		2.42698	1.62616	0.103915
GBCG01024244	comp187966_c2_seq1		Q7M4L6	SHF	SH2 domain-containing adapter protein F	62.5	-61.2568		XP_005425968.1	543274419	97.7273	-112.87		1.86363	0.721083	0.767885	0.375792		2.42697	2.91135	0.00359874
GBCG01029017	comp188935_c0_seq1								XP_005533417.1	543380445	100	-3.72244		1.12413	0.606601	0.463261	0.276747		2.42655	1.92673	0.0540132
GBCG01043211	comp189551_c0_seq1		Q2F7J3	POL	Gag-Pol polyprotein (Pr180gag-pol) [Cleaved into: Matrix protein p15 (MA); RNA-binding phosphoprotein p12 (pp12); Capsid protein p30 (CA); Nucleocapsid protein p10 (NC-pol); Protease p14 (PR) (EC 3.4.23.-); Reverse transcriptase/ribonuclease H p80 (RT) (E	48.7437	-48.38		XP_005531379.1	543376341	88.4422	-128.203		11.3582	5.07857	4.68121	3.65608		2.42633	2.12999	0.0331726
GBCG01045027	comp189609_c20_seq1		A2R3F3	SHE9	Sensitive to high expression protein 9 homolog, mitochondrial	37.8378	0.8		XP_005061071.1	525027285	57	-27.6735		21.9694	8.55067	9.05634	7.85146		2.42585	2.2228	0.0262294
GBCG01000628	comp61242_c1_seq1		O36386	AN	Shutoff alkaline exonuclease (EC 3.1.-.-)	54.1667	0.29							0.408121	0.296987	0.168288	0.194412		2.42513	2.21591	0.0266976
GBCG01010337	comp147887_c1_seq1								XP_003815394.1	397488719	52.1739	0.98		0.747915	0.443443	0.308596	0.368436		2.42361	1.4666	0.142484
GBCG01000565	comp60383_c0_seq1		Q81L36	RNH3	Ribonuclease HIII (RNase HIII) (EC 3.1.26.4)	43.75	0.28							0.669981	0.260849	0.276446	0.193219		2.42355	2.50095	0.0123859
GBCG01058203	comp190026_c3_seq1		Q08BR4	STB1B	Histone-lysine N-methyltransferase SETDB1-B (EC 2.1.1.43) (SET domain bifurcated 1B)	55.5556	-0.07		XP_005057334.1	525019608	37.2093	0.98		0.688942	0.45511	0.284473	0.121435		2.42182	1.82229	0.0684114
GBCG01001970	comp81259_c0_seq1								XP_005424158.1	543269037	89.4737	0.45		2.15046	1.34443	0.888086	0.187892		2.42145	1.92256	0.0545358
GBCG01011839	comp167356_c1_seq1		Q2JIL6	RL24	50S ribosomal protein L24	46.875	0.86							0.586832	0.209595	0.242362	0.180957		2.42131	2.28131	0.02253
GBCG01004669	comp141294_c0_seq1								YP_120882.1	54026640	45.7143	0.98		0.452248	0.581207	0.186848	0.0665797		2.4204	0.901863	0.36713
GBCG01021132	comp186281_c0_seq1								EMP37015.1	465986078	53.7037	-4.47		0.649783	0.233178	0.268544	0.153729		2.41965	3.04849	0.00229994
GBCG01022332	comp187262_c7_seq1								EIW66895.1	392573757	52.7778	-0.07		0.740931	0.656441	0.306266	0.246723		2.41924	1.23377	0.21729
GBCG01043326	comp189555_c7_seq1		Q9Y6R4	M3K4	Mitogen-activated protein kinase kinase kinase 4 (EC 2.7.11.25) (MAP three kinase 1) (MAPK/ERK kinase kinase 4) (MEK kinase 4) (MEKK 4)	84.6847	-51.6517		XP_005043404.1	524991071	100	-60.6148		0.862044	0.451421	0.356359	0.0705039		2.41903	2.11616	0.0343313
GBCG01042563	comp189533_c46_seq1		A2CE83	SDCG3	Serologically defined colon cancer antigen 3 homolog	88.8889	-0.42		XP_005493296.1	542169671	100	-0.19		8.96824	4.03463	3.70784	1.30422		2.41872	2.4464	0.0144292
GBCG01046173	comp189651_c8_seq1		B2GDX6	RPOC	DNA-directed RNA polymerase subunit beta' (RNAP subunit beta') (EC 2.7.7.6) (RNA polymerase subunit beta') (Transcriptase subunit beta')	36.3636	0.91							2.94038	0.832388	1.21635	0.13996		2.41738	4.04178	5.30471e-05
GBCG01010621	comp148030_c0_seq1								XP_005053825.1	525012432	100	-3.08		0.38849	0.288876	0.160713	0.186455		2.4173	1.42295	0.15475
GBCG01020933	comp186110_c1_seq1		C6D9J9	MNTH	Divalent metal cation transporter MntH	45.8333	0.63							0.746843	0.334844	0.309102	0.136392		2.41617	2.28632	0.0222354
GBCG01001447	comp75044_c0_seq1		Q60754	MARCO	Macrophage receptor MARCO (Macrophage receptor with collagenous structure)	37.0968	-1.17		BAE33696.1	74224143	37.0968	0.48		1.28947	1.08203	0.533759	0.153167		2.41583	1.37189	0.170099
GBCG01037904	comp189383_c1_seq1								XP_005418719.1	543253415	50.6329	-11.2852		6.3317	1.46927	2.62198	0.331726		2.41485	4.7878	1.68617e-06
GBCG01014625	comp177019_c0_seq1		Q09472	EP300	Histone acetyltransferase p300 (p300 HAT) (EC 2.3.1.48) (E1A-associated protein p300)	78.5714	0.75							0.603591	0.51489	0.250003	0.140159		2.41434	1.28206	0.199822
GBCG01029530	comp188980_c15_seq1		Q6NJC9	RS3	30S ribosomal protein S3	39.3939	0.4		EAW83353.1	119603759	62.8571	-0.88		8.47112	3.27063	3.5093	1.068		2.41391	2.89009	0.0038513
GBCG01012976	comp171208_c1_seq1		Q9RY41	GTPC1	Putative GTP cyclohydrolase 1 type 2 (EC 3.5.4.16) (GTP cyclohydrolase I)	45.4545	0.75		AAH40900.1	26454769	36.3636	0.41		0.715755	0.287331	0.296708	0.150509		2.41232	2.37402	0.0175954
GBCG01050432	comp189793_c6_seq1		Q9QYH6	MAGD1	Melanoma-associated antigen D1 (Dlxin-1) (MAGE-D1 antigen) (Neurotrophin receptor-interacting MAGE homolog)	53.5714	0.29		XP_003793647.1	395841650	40.678	-1.81		1.00206	0.594911	0.41547	0.21097		2.41186	1.69185	0.0906753
GBCG01031550	comp189109_c6_seq1								XP_005429836.1	543293155	84.6154	-24.08		1.12329	0.669971	0.46588	0.634838		2.41111	1.45822	0.144779
GBCG01011642	comp166320_c1_seq1		Q43062	PME	Pectinesterase/pectinesterase inhibitor PPE8B [Includes: Pectinesterase inhibitor PPE8B (Pectin methylesterase inhibitor PPE8B); Pectinesterase PPE8B (PE PPE8B) (EC 3.1.1.11) (Pectin methylesterase PPE8B)]	55.5556	0.87							0.217933	0.207563	0.090422	0.077247		2.41018	1.06858	0.285257
GBCG01058035	comp190021_c6_seq1		Q9LUH3	LAL5	MATE efflux family protein LAL5 (Protein DTX18) (Protein LIKE ALF5)	57.6923	-0.07							1.3033	0.528802	0.54077	0.375708		2.41008	2.34598	0.0189771
GBCG01037925	comp189383_c22_seq1								EMC83090.1	449273617	49.0909	-5.64		4.53459	0.322331	1.88153	0.137777		2.41006	9.72167	0
GBCG01054424	comp189912_c12_seq1		Q84RK6	FBL36	F-box/LRR-repeat protein At2g29930	47.2222	0.77							4.07413	1.42194	1.69151	0.768682		2.40858	5.0444	4.54955e-07
GBCG01053190	comp189880_c7_seq1								XP_005969960.1	556749046	40	0.939407		1.87106	0.687971	0.777035	0.140573		2.40795	3.33626	0.000849142
GBCG01012499	comp170054_c2_seq1		Q14683	SMC1A	Structural maintenance of chromosomes protein 1A (SMC protein 1A) (SMC-1-alpha) (SMC-1A) (Sb1.8)	98.9899	-50.16		XP_005533394.1	543380399	100	-48.77		0.699696	0.22392	0.290593	0.182227		2.40782	2.8925	0.00382185
GBCG01024703	comp188116_c4_seq1								XP_004053016.1	426372200	43.8596	0.78		2.06849	1.44518	0.859172	0.649334		2.40754	1.52155	0.128121
GBCG01009385	comp147331_c1_seq1		Q63ZU3	MYADM	Myeloid-associated differentiation marker homolog	36.0465	-9.7		XP_005523199.1	543358541	91.8919	-33.69		0.657638	0.33767	0.273199	0.419686		2.40718	1.32714	0.184461
GBCG01023559	comp187720_c3_seq1		Q8GXL3	SPL8	Squamosa promoter-binding-like protein 8	50	0.63							0.628589	0.324674	0.261164	0.24395		2.40688	1.7143	0.0864732
GBCG01053788	comp189895_c47_seq1		Q1KKV3	HXCCA	Homeobox protein Hox-C12a	35.2941	0.51		XP_001836930.2	299747275	40.5405	0.52		14.6695	5.11442	6.09625	2.33874		2.40631	3.06168	0.00220097
GBCG01012299	comp169214_c0_seq1								EOA98515.1	483508397	61.9048	-5.18		1.35843	0.255926	0.564598	0.112654		2.40601	5.47503	4.37436e-08
GBCG01063954	comp269368_c0_seq1								XP_005530586.1	543374745	89.6552	-6.41774		2.21489	0.699353	0.920691	0.353982		2.40568	4.89849	9.65756e-07
GBCG01008751	comp146945_c0_seq1		Q60SG7	XRN2	5'-3' exoribonuclease 2 homolog (EC 3.1.13.-)	48.2759	-0.19		WP_023665647.1	563380090	38.4615	0.86		1.24911	0.677248	0.519556	0.0902269		2.4042	2.24361	0.0248572
GBCG01044041	comp189577_c69_seq1								XP_004772276.1	511905610	43.4783	0.98		1.59795	0.615017	0.664655	0.144349		2.40418	4.19583	2.71871e-05
GBCG01038300	comp189397_c9_seq1								EIM85986.1	389744804	51.1111	-1.92		11.084	11.3518	4.61274	0.741098		2.4029	1.13058	0.258231
GBCG01003934	comp140054_c0_seq1								WP_005004468.1	491146068	31.4286	0.64		0.426985	0.60267	0.177712	0.108037		2.40267	0.808651	0.418716
GBCG01022102	comp187093_c0_seq1		B0S733	REN3A	Regulator of nonsense transcripts 3A (Up-frameshift suppressor 3 homolog A)	42.3077	-2.16		XP_005420088.1	543257485	98.1818	-22.68		0.503409	0.439463	0.209528	0.148735		2.40258	1.20845	0.226873
GBCG01010261	comp147839_c1_seq1								GAA86069.1	358369455	46.6667	0.99		0.965057	0.165388	0.401688	0.162881		2.4025	4.74809	2.05347e-06
GBCG01012176	comp168713_c1_seq1		Q969R8	ITFG2	Integrin-alpha FG-GAP repeat-containing protein 2	76.6667	-64.54		XP_005427490.1	543278929	99.3421	-83.21		1.46315	0.643059	0.609181	0.351123		2.40183	2.20204	0.0276624
GBCG01008268	comp146574_c1_seq1		P27502	POL	Polyprotein P3 (P194 protein) [Cleaved into: Putative movement protein (MP); Capsid protein (Coat protein) (CP); Protease (PR) (EC 3.4.23.-); Reverse transcriptase/Ribonuclease H (RT) (EC 2.7.7.49) (EC 3.1.26.4) (p55)]	31.1111	0.87							0.58125	0.347706	0.242093	0.187186		2.40094	1.65333	0.0982636
GBCG01039775	comp189441_c29_seq1								YP_001410089.1	154249264	29.3103	0.98		0.472087	0.452639	0.196632	0.112517		2.40086	1.17646	0.239409
GBCG01030893	comp189070_c16_seq1		Q8CHB8	TTLL5	Tubulin polyglutamylase TTLL5 (EC 6.-.-.-) (Tubulin--tyrosine ligase-like protein 5)	88.8889	-67.33		XP_005417523.1	543250093	100	-73		0.749726	0.242446	0.312354	0.196957		2.40024	2.74847	0.00598733
GBCG01005643	comp144238_c0_seq1								WP_005866561.1	492498802	34.5455	0.87		0.322716	0.117756	0.134452	0.213784		2.40023	1.57259	0.115815
GBCG01011808	comp167234_c2_seq1								CAJ70967.1	91204467	32.5581	0.63		0.775152	0.187869	0.323004	0.219938		2.39982	2.96609	0.00301615
GBCG01034284	comp189247_c20_seq1		Q07803	EFGM	Elongation factor G, mitochondrial (EF-Gmt) (Elongation factor G 1, mitochondrial) (mEF-G 1) (Elongation factor G1)	81.3008	-215.845		XP_005419223.1	543254925	99.5935	-251.849		9.21538	6.14567	3.84173	1.64731		2.39876	1.69067	0.0908997
GBCG01010104	comp147749_c4_seq1								XP_005051234.1	525007148	95	-9.49771		0.825346	0.217181	0.344084	0.186208		2.39867	2.97974	0.00288492
GBCG01032343	comp189161_c12_seq1		Q6ZUT1	CK057	Uncharacterized protein C11orf57	62.2517	-47.21		XP_005531120.1	543375819	99.3377	-84.46		7.83367	4.29154	3.26604	1.36339		2.39852	2.01396	0.0440142
GBCG01006279	comp144952_c0_seq1		Q9LV48	PERK1	Proline-rich receptor-like protein kinase PERK1 (EC 2.7.11.1) (Proline-rich extensin-like receptor kinase 1) (AtPERK1)	43.4783	-1.59		EGB06220.1	323450338	50	-0.41		0.577113	0.0734884	0.240712	0.224908		2.39752	2.05381	0.0399937
GBCG01025732	comp188439_c5_seq1		O15066	KIF3B	Kinesin-like protein KIF3B (HH0048) (Microtubule plus end-directed kinesin motor 3B) [Cleaved into: Kinesin-like protein KIF3B, N-terminally processed]	88.764	-37.29		XP_005532787.1	543379178	100	-42.51		0.366248	0.15253	0.152785	0.25405		2.39715	1.31286	0.18923
GBCG01038910	comp189412_c32_seq1								XP_005424246.1	543269263	93.3333	-0.72		34.1219	12.8285	14.2388	4.45208		2.39639	2.93598	0.00332498
GBCG01027835	comp188806_c26_seq1		Q03164	KMT2A	Histone-lysine N-methyltransferase 2A (Lysine N-methyltransferase 2A) (EC 2.1.1.43) (ALL-1) (CXXC-type zinc finger protein 7) (Myeloid/lymphoid or mixed-lineage leukemia) (Myeloid/lymphoid or mixed-lineage leukemia protein 1) (Trithorax-like protein) (Zin	91.8605	-38.69		AGV68682.1	543862218	100	-40.18		0.850923	0.399827	0.355193	0.343562		2.39566	1.78014	0.0750527
GBCG01008240	comp146552_c1_seq1		Q5ISW3	MED29	Mediator of RNA polymerase II transcription subunit 29 (Mediator complex subunit 29) (Protein intersex)	43.4783	0.28							0.615286	0.337425	0.256887	0.195211		2.39516	2.00336	0.0451384
GBCG01019728	comp184994_c2_seq1		A9N142	SUFS	Cysteine desulfurase (EC 2.8.1.7) (Selenocysteine beta-lyase) (SCL) (Selenocysteine lyase) (EC 4.4.1.16) (Selenocysteine reductase)	46.1538	0.52		AAS00057.1	41323982	48.9362	0.29		0.486396	0.644375	0.203144	0.139055		2.39434	0.835869	0.403229
GBCG01011045	comp152742_c0_seq1								WP_004286293.1	490413714	56	0.86		0.533866	0.307538	0.223031	0.137581		2.39369	1.95241	0.0508896
GBCG01009154	comp147210_c2_seq1								XP_005534298.1	543382216	78.481	-26.62		0.53397	0.200455	0.223076	0.186777		2.39367	1.94237	0.0520921
GBCG01027519	comp188777_c2_seq1		Q5ZKZ4	DJC16	DnaJ homolog subfamily C member 16	92.3077	-42.8116		XP_005528329.1	543370209	97.5	-47.729		2.19252	1.75995	0.916069	0.264185		2.3934	1.45476	0.145735
GBCG01064328	comp359146_c0_seq1		Q6IN36	WIPF1	WAS/WASL-interacting protein family member 1 (Wiskott-Aldrich syndrome protein-interacting protein) (WASP-interacting protein)	36.7347	0.87		ELW61966.1	444721221	45.098	0.18		0.817047	0.672716	0.341381	0.407165		2.39336	1.20331	0.228857
GBCG01004372	comp140857_c0_seq1								XP_005779415.1	551589899	51.4286	0.88		0.478307	0.0789409	0.199942	0.13202		2.39223	2.67223	0.00753501
GBCG01012604	comp170316_c0_seq1								XP_004469490.1	488558185	55.5556	0.3		0.470662	0.275707	0.196747	0.118739		2.39222	2.358	0.0183736
GBCG01043551	comp189562_c36_seq1		P11688	ITA5	Integrin alpha-5 (CD49 antigen-like family member E) (Fibronectin receptor subunit alpha) (Integrin alpha-F) (VLA-5) (CD antigen CD49e) [Cleaved into: Integrin alpha-5 heavy chain; Integrin alpha-5 light chain]	46.4286	0.71		CAF89061.1	47195302	57.1429	0.86		1.41492	1.01074	0.591915	0.251932		2.3904	1.65912	0.0970928
GBCG01004709	comp141476_c0_seq1		O60496	DOK2	Docking protein 2 (Downstream of tyrosine kinase 2) (p56(dok-2))	62.5	-9.23		XP_005530910.1	543375395	81.3187	-37.06		0.94958	0.190399	0.397514	0.244425		2.3888	3.40387	0.000664393
GBCG01034875	comp189269_c6_seq1		Q3TZ89	SC31B	Protein transport protein Sec31B (SEC31-like protein 2) (SEC31-related protein B)	56.5217	0.18		XP_002188032.2	449499320	81.9672	-18.85		0.636133	0.445326	0.266305	0.190727		2.38874	1.42228	0.154945
GBCG01033489	comp189210_c13_seq1		Q8VC31	CCDC9	Coiled-coil domain-containing protein 9	35.8974	-0.17		XP_005501198.1	543719972	57.4468	-4.02		4.44239	1.68253	1.8613	0.709216		2.38672	2.86883	0.00411997
GBCG01025254	comp188298_c0_seq1		B6EMP9	NSRR	HTH-type transcriptional repressor NsrR	52.9412	0.88							5.20701	1.18609	2.18283	0.584573		2.38545	4.88407	1.03919e-06
GBCG01033652	comp189215_c53_seq1								YP_003238249.1	260892152	40.4255	0.94		4.21265	5.55064	1.76603	0.917047		2.38538	0.871432	0.383519
GBCG01006220	comp144911_c1_seq1								WP_007681304.1	494955276	56.25	0.17		1.53353	1.51013	0.643005	0.25925		2.38495	1.13315	0.257151
GBCG01049312	comp189758_c9_seq1								XP_005049108.1	525002786	64.2857	-0.87		10.599	3.30184	4.44498	4.01023		2.38449	2.3543	0.0185575
GBCG01022848	comp187471_c3_seq1		Q80TS7	DEND	Dendrin	45.098	-0.18							1.38741	0.349752	0.58217	0.173439		2.38317	4.26142	2.03132e-05
GBCG01019226	comp184572_c1_seq1		Q7LG56	RIR2B	Ribonucleoside-diphosphate reductase subunit M2 B (EC 1.17.4.1) (TP53-inducible ribonucleotide reductase M2 B) (p53-inducible ribonucleotide reductase small subunit 2-like protein) (p53R2)	92.623	-58.45		XP_005479515.1	542140757	100	-63.01		0.910502	0.777693	0.382099	0.240783		2.3829	1.27686	0.20165
GBCG01017389	comp182573_c2_seq1								XP_005047195.1	524998882	81.8182	-0.87		2.6372	1.175	1.10681	0.447849		2.38271	2.3187	0.0204112
GBCG01033954	comp189227_c1_seq1		Q8NDI1	EHBP1	EH domain-binding protein 1	93.2692	-60.4035		XP_005489471.1	542161585	100	-69.5048		0.719418	0.384592	0.301958	0.281135		2.38251	1.68844	0.0913274
GBCG01039952	comp189445_c31_seq1								XP_001146037.2	332864058	39.7727	-0.39		14.5775	5.95592	6.11854	3.47814		2.38251	4.25674	2.07428e-05
GBCG01019358	comp184689_c0_seq1		Q4V7F2	CREL1	Cysteine-rich with EGF-like domain protein 1	69.6629	-30.8		XP_005420310.1	543258139	89.8876	-41.81		0.663871	0.736968	0.27886	0.272604		2.38066	0.952903	0.340639
GBCG01007124	comp145629_c0_seq1		Q9NRX2	RM17	39S ribosomal protein L17, mitochondrial (L17mt) (MRP-L17) (LYST-interacting protein 2)	75.1553	-61.67		XP_005488834.1	542160222	98.1366	-83.52		4.78925	2.31953	2.01231	0.84945		2.37997	2.22378	0.0261632
GBCG01037326	comp189365_c10_seq1								XP_005494305.1	542173441	97.619	-14.62		0.952937	0.388304	0.400586	0.0785301		2.37886	2.73254	0.00628484
GBCG01065134	comp610572_c0_seq1		Q14934	NFAC4	Nuclear factor of activated T-cells, cytoplasmic 4 (NF-ATc4) (NFATc4) (T-cell transcription factor NFAT3) (NF-AT3)	54.5455	0.87							0.773733	0.440778	0.325403	0.229939		2.37777	1.73667	0.082446
GBCG01038589	comp189405_c16_seq1		P08920	CD2	T-cell surface antigen CD2 (LFA-2) (LFA-3 receptor) (Lymphocyte antigen 37) (Ly-37) (T-cell surface antigen T11/Leu-5) (CD antigen CD2)	54.1667	0.09		EMD59614.1	451846304	43.1818	0.29		1.61433	0.516985	0.678985	0.254102		2.37757	5.31686	1.05572e-07
GBCG01015110	comp179243_c0_seq1		Q14CX7	NAA25	N-alpha-acetyltransferase 25, NatB auxiliary subunit (Mitochondrial distribution and morphology protein 20) (N-terminal acetyltransferase B complex subunit MDM20) (NatB complex subunit MDM20) (N-terminal acetyltransferase B complex subunit NAA25) (p120)	81.8182	-6.8		XP_002193478.2	449476840	100	-8.77		0.465452	0.28334	0.195787	0.149559		2.37733	1.55588	0.119737
GBCG01018663	comp184009_c0_seq1		Q17QN9	S22AG	Solute carrier family 22 member 16 (Carnitine transporter 2) (CT2)	55.5556	0.52							0.56517	0.391864	0.237794	0.203179		2.37672	1.56133	0.118446
GBCG01045912	comp189640_c13_seq1		P26810	POL	Pol polyprotein [Cleaved into: Protease (EC 3.4.23.-); Reverse transcriptase/ribonuclease H (RT) (EC 2.7.7.49) (EC 3.1.26.4); Integrase (IN)]	56.25	-13.3178		XP_005140594.1	527244497	55.4054	-28.1978		3.58262	1.30437	1.50776	0.379931		2.37612	2.9983	0.0027149
GBCG01001508	comp75670_c1_seq1		O75147	OBSL1	Obscurin-like protein 1	62.5	0.599705							1.14202	0.566051	0.480646	0.183752		2.37601	2.08477	0.0370906
GBCG01014177	comp174917_c0_seq1		Q29RY8	AP4M1	AP-4 complex subunit mu-1 (AP-4 adapter complex mu subunit) (Adapter-related protein complex 4 subunit mu-1) (Mu subunit of AP-4) (Mu-adaptin-related protein 2) (mu-ARP2) (Mu4-adaptin) (mu4)	67.9012	-22.8		XP_005534378.1	543382376	81.25	-28.36		0.421977	0.515345	0.177609	0.156657		2.37587	0.893701	0.371482
GBCG01019064	comp184405_c1_seq1		Q8BX43	TR19L	Tumor necrosis factor receptor superfamily member 19L	40.7407	0.75							0.661462	0.753932	0.278529	0.2946		2.37484	0.932337	0.351162
GBCG01027611	comp188787_c7_seq1								XP_005016373.1	514731487	86.3636	-2.16		0.769912	0.297262	0.324252	0.231256		2.37442	2.50891	0.0121103
GBCG01058671	comp190037_c49_seq1								XP_004988701.1	514682235	53.3333	0.64		0.914464	0.233275	0.385239	0.215098		2.37376	3.5456	0.000391717
GBCG01009768	comp147560_c1_seq1		P47005	DAS1	F-box protein DAS1 (DST1-delta 6-azauracil sensitivity protein 1)	50	0.4							0.677921	0.401245	0.285606	0.233902		2.37362	1.59677	0.110318
GBCG01023675	comp187758_c0_seq1								XP_005146231.1	527255907	33.8983	0.07		0.603058	0.454644	0.254072	0.19319		2.37357	1.55836	0.119149
GBCG01045797	comp189636_c6_seq1								EPE02163.1	512186368	44.4444	-0.42		0.833371	0.557244	0.351154	0.115265		2.37324	1.79248	0.0730556
GBCG01017410	comp182593_c2_seq1								WP_010355400.1	498041244	38.6364	0.99		0.668457	0.183718	0.281672	0.179788		2.37317	2.66506	0.00769751
GBCG01021328	comp186463_c2_seq1		Q8TDJ6	DMXL2	DmX-like protein 2 (Rabconnectin-3)	93.1507	-30		XP_005027238.1	514778838	100	-32.53		0.571576	0.205602	0.2409	0.3275		2.37267	1.62947	0.103212
GBCG01049116	comp189752_c25_seq1		Q9Y2Z4	SYYM	Tyrosine--tRNA ligase, mitochondrial (EC 6.1.1.1) (Tyrosyl-tRNA synthetase) (TyrRS)	64.1304	-26.27		XP_005528008.1	543369563	94.4444	-41.23		1.505	0.31984	0.634375	0.453632		2.37241	3.05052	0.00228442
GBCG01062908	comp190146_c38_seq1		Q9PW70	CISH	Cytokine-inducible SH2-containing protein (CIS) (CIS-1) (Suppressor of cytokine signaling) (SOCS)	45.7143	0.05							26.7335	9.13837	11.2686	3.18719		2.37239	3.19246	0.00141064
GBCG01008433	comp146713_c2_seq1								WP_000479276.1	446401421	33.3333	0.4		0.914339	0.284345	0.385431	0.253749		2.37225	3.8807	0.000104158
GBCG01040251	comp189454_c15_seq1								XP_005042113.1	524988390	70.9677	-5.16		2.05308	1.94082	0.865524	0.910108		2.37206	1.09999	0.271337
GBCG01005450	comp143734_c1_seq1		B8I770	PYRC	Dihydroorotase (DHOase) (EC 3.5.2.3)	50	0.51							0.505483	0.37321	0.213218	0.0936859		2.37073	1.43854	0.15028
GBCG01050316	comp189789_c3_seq1		Q4QR99	TGT	Queuine tRNA-ribosyltransferase (EC 2.4.2.29) (Guanine insertion enzyme) (tRNA-guanine transglycosylase)	76.3889	-26.63		XP_005534081.1	543381779	98.6111	-33.93		1.15713	0.429	0.4881	0.28261		2.37068	2.51861	0.0117818
GBCG01018263	comp183557_c2_seq1		Q6ZQ06	CE162	Centrosomal protein of 162 kDa (Cep162) (Protein QN1 homolog)	33.3333	-1.81		XP_005428802.1	543282707	86.25	-29.41		0.365399	0.218903	0.154195	0.224329		2.36972	1.44552	0.14831
GBCG01000328	comp56380_c0_seq1		P18096	POL	Gag-Pol polyprotein (Pr160Gag-Pol) [Cleaved into: Matrix protein p17 (MA); Capsid protein p24 (CA); Spacer peptide p2; Nucleocapsid protein p7 (NC); Transframe peptide (TF); p6-pol (p6*); Protease (EC 3.4.23.47) (PR) (Retropepsin); Reverse transcriptase/r	32.3944	-0.63		XP_005532489.1	543378575	34.9206	-0.23		0.795235	0.248563	0.335678	0.243406		2.36904	2.80081	0.00509742
GBCG01063889	comp255989_c0_seq1								XP_005966548.1	556742042	35.4167	0.64		3.31314	1.94856	1.39852	0.73628		2.36903	1.8269	0.0677145
GBCG01058158	comp190024_c38_seq1		Q850K7	EXLB1	Expansin-like B1 (Expansin-related 1) (OsEXLB1) (OsEXPR1) (OsaEXPb3.1)	46.875	0.83		XP_002143548.1	212526782	45.4545	0.9		1.71148	0.453186	0.722628	0.213209		2.36841	5.61106	2.01086e-08
GBCG01037268	comp189363_c6_seq1		P28288	ABCD3	ATP-binding cassette sub-family D member 3 (70 kDa peroxisomal membrane protein) (PMP70)	61.9048	0.51							0.27941	0.380636	0.118011	0.0988081		2.36765	0.779052	0.435949
GBCG01050033	comp189782_c16_seq1		O75414	NDK6	Nucleoside diphosphate kinase 6 (NDK 6) (NDP kinase 6) (EC 2.7.4.6) (Inhibitor of p53-induced apoptosis-alpha) (IPIA-alpha) (nm23-H6)	94.7368	-3.09		XP_005533477.1	543380565	100	-1.81		2.87116	0.826955	1.21281	0.79888		2.36735	2.74178	0.00611074
GBCG01035219	comp189279_c19_seq1								EMC87025.1	449279433	55.8824	-1.11		0.579025	0.431378	0.244637	0.287167		2.36687	1.37309	0.169723
GBCG01044058	comp189578_c15_seq1								XP_003978534.1	410930295	39.6825	0.18		7.90139	3.09724	3.33841	0.767426		2.36681	2.96733	0.00300399
GBCG01030185	comp189027_c4_seq1		Q9FIX3	PP407	Pentatricopeptide repeat-containing protein At5g39710 (Protein EMBRYO DEFECTIVE 2745)	50	0.64							0.805095	0.603417	0.340393	0.167607		2.36519	1.51311	0.130252
GBCG01031160	comp189082_c13_seq1		Q8R2I6	DEFB9	Beta-defensin 9 (BD-9) (mBD-9) (Defensin, beta 9)	62.5	0.75							0.719691	0.108861	0.304302	0.103819		2.36505	3.71763	0.000201099
GBCG01064491	comp401701_c0_seq1		Q3UMU9	HDGR2	Hepatoma-derived growth factor-related protein 2 (HRP-2)	57.8947	0.05							0.783731	0.446208	0.331464	0.186014		2.36445	2.04187	0.041164
GBCG01003379	comp130051_c0_seq1		Q90826	CCL4	C-C motif chemokine 4 homolog (Macrophage inflammatory protein 1-beta homolog) (MIP-1-beta) (Small-inducible cytokine A4 homolog)	42.8571	-13.2		XP_005425191.1	543272085	87.3684	-40.31		0.629493	0.487356	0.266275	0.209573		2.36407	1.33493	0.181898
GBCG01019807	comp185080_c2_seq1		Q5S006	LRRK2	Leucine-rich repeat serine/threonine-protein kinase 2 (EC 2.7.11.1)	83.8095	-46.34		XP_005039278.1	524982533	100	-53.99		0.479495	0.327714	0.202873	0.286006		2.36353	1.67567	0.0938025
GBCG01014435	comp176170_c0_seq1		C0S345	M28P1	Probable zinc metalloprotease PABG_02109 (EC 3.4.-.-)	61.1111	0.75							0.424017	0.168301	0.179459	0.306744		2.36275	1.34271	0.179367
GBCG01004820	comp141887_c0_seq1		Q10690	Y2082	Uncharacterized protein Rv2082	39.5349	-0.18		YP_004234731.1	326317059	51.2821	0.64		0.188074	0.180116	0.0796197	0.0958952		2.36216	1.12316	0.261368
GBCG01061235	comp190107_c5_seq1								XP_004856032.1	512988226	46.5116	0.93		1.24841	1.49765	0.528541	0.68654		2.362	0.878182	0.379845
GBCG01048529	comp189730_c7_seq1		Q9NPB1	NT5M	5'(3')-deoxyribonucleotidase, mitochondrial (5',3'-nucleotidase, mitochondrial) (EC 3.1.3.-) (Deoxy-5'-nucleotidase 2) (dNT-2)	90.1408	-31.03		XP_005426037.1	543274622	100	-37.29		0.703767	0.127302	0.297971	0.160745		2.36187	2.89879	0.00374603
GBCG01010298	comp147865_c0_seq1		P14078	POL	Gag-Pro-Pol polyprotein (Pr160Gag-Pro-Pol) [Cleaved into: Matrix protein p19 (MA); Capsid protein p24 (CA); Nucleocapsid protein p15-pro (NC') (NC-pro); Protease (PR) (EC 3.4.23.-); p1; Reverse transcriptase/ribonuclease H (RT) (EC 2.7.7.49) (EC 2.7.7.7)	52	0.28							0.959238	0.478494	0.406163	0.325199		2.36171	1.83354	0.0667215
GBCG01059120	comp190049_c33_seq1								WP_007015859.1	494073802	60	0.98		1.06581	0.49062	0.451413	0.16817		2.36105	3.24541	0.00117283
GBCG01024220	comp187960_c1_seq1		Q0G9Q8	NDHI	NAD(P)H-quinone oxidoreductase subunit I, chloroplastic (EC 1.6.5.-) (NAD(P)H dehydrogenase subunit I) (NDH subunit I) (NADH-plastoquinone oxidoreductase subunit I)	50	0.86		XP_001601872.2	345483131	37.5	0.76		0.546044	0.34769	0.231346	0.26659		2.36029	1.32706	0.184488
GBCG01038527	comp189403_c12_seq1								YP_004197386.1	322418163	48.4848	0.98		0.53697	0.642505	0.227504	0.234559		2.36026	0.915399	0.359982
GBCG01010877	comp151084_c0_seq1								XP_002369899.1	237841203	35.7143	0.75		0.391047	0.193313	0.165724	0.0637167		2.35962	1.83981	0.0657957
GBCG01027214	comp188730_c3_seq1		A5PKK7	GORAB	RAB6-interacting golgin (N-terminal kinase-like-binding protein 1) (NTKL-BP1) (NTKL-binding protein 1) (SCY1-like 1-binding protein 1) (SCYL1-BP1) (SCYL1-binding protein 1)	35.7143	-0.379417		XP_005528726.1	543371007	79.0698	-11.0909		2.08183	0.73543	0.882383	0.607781		2.35932	2.41421	0.0157693
GBCG01062709	comp190142_c2_seq1		Q6ZPZ3	ZC3H4	Zinc finger CCCH domain-containing protein 4	71.0526	-12.791		XP_005534518.1	543382656	82.0513	-15.4843		2.41602	0.935458	1.0245	0.458811		2.35824	2.46566	0.013676
GBCG01050203	comp189786_c12_seq1		Q96L96	ALPK3	Alpha-protein kinase 3 (EC 2.7.11.-) (Muscle alpha-protein kinase)	37.6812	-0.31							0.499762	0.41603	0.211982	0.141413		2.35757	1.22846	0.219276
GBCG01030883	comp189070_c6_seq1		Q8CHB8	TTLL5	Tubulin polyglutamylase TTLL5 (EC 6.-.-.-) (Tubulin--tyrosine ligase-like protein 5)	89.4366	-70.53		XP_005047411.1	524999328	100	-74.74		0.665476	0.325431	0.282527	0.143907		2.35544	2.09758	0.0359421
GBCG01013793	comp173418_c2_seq1								WP_022748660.1	551003958	46.875	0.88		0.321045	0.147653	0.136306	0.119631		2.35532	1.92857	0.0537845
GBCG01029771	comp188997_c19_seq1								WP_005003876.1	491145476	43.4783	0.3		0.423472	0.232589	0.179866	0.259278		2.35437	1.33129	0.183095
GBCG01023378	comp187649_c0_seq1								XP_005431041.1	543298117	90.5405	-31.15		0.878591	0.354207	0.373237	0.317463		2.35398	2.01602	0.0437983
GBCG01016897	comp182007_c0_seq1		P94593	YWQA	Uncharacterized ATP-dependent helicase YwqA (EC 3.6.4.-)	42.3077	0.89							0.752518	0.0842349	0.319682	0.247491		2.35395	2.73687	0.00620277
GBCG01041447	comp189498_c33_seq1								XP_002892639.1	297849516	53.125	0.98		0.586307	0.265992	0.249096	0.121162		2.35374	2.16697	0.0302374
GBCG01023506	comp187700_c2_seq1		B4M7J1	ATBP	AT-rich binding protein	48	-1.12		XP_002057272.1	195397311	48	0.75		0.256286	0.121863	0.108888	0.0891836		2.35368	1.74222	0.0814695
GBCG01040647	comp189467_c13_seq1		Q9Z6L3	AAAH	Probable aromatic amino acid hydroxylase (EC 1.14.16.-)	62.5	0.86							1.30239	0.515358	0.553359	0.408049		2.3536	2.76931	0.00561751
GBCG01033510	comp189212_c10_seq1		Q92878	RAD50	DNA repair protein RAD50 (hRAD50) (EC 3.6.-.-)	70.3704	-93.08		XP_002188800.1	224068135	94.2857	-124.9		1.21576	1.12668	0.516866	0.478394		2.35218	1.13688	0.255589
GBCG01016479	comp181495_c0_seq1		O60671	RAD1	Cell cycle checkpoint protein RAD1 (hRAD1) (EC 3.1.11.2) (DNA repair exonuclease rad1 homolog) (Rad1-like DNA damage checkpoint protein)	88.3117	-34.74		XP_005488851.1	542160257	100	-37.76		0.666752	0.0892648	0.283465	0.101138		2.35215	3.10653	0.00189298
GBCG01064729	comp469141_c0_seq1		Q5RE75	SEM3C	Semaphorin-3C	38.4615	0.75							0.778772	0.407254	0.331134	0.0935353		2.35183	2.40332	0.0162471
GBCG01038710	comp189408_c1_seq1		O35379	MRP1	Multidrug resistance-associated protein 1 (ATP-binding cassette sub-family C member 1) (Leukotriene C(4) transporter) (LTC4 transporter)	57.1429	0.65							1.37907	0.365686	0.586661	0.120631		2.35071	5.50333	3.72688e-08
GBCG01007323	comp145799_c0_seq1		Q8NDI1	EHBP1	EH domain-binding protein 1	88.9273	-132.95		XP_005042928.1	524990082	93.4256	-154.773		0.873215	0.580059	0.371555	0.456539		2.35017	1.34858	0.177473
GBCG01020574	comp185775_c1_seq1								WP_004890873.1	491029185	39.5349	0.75		0.85976	0.776818	0.365867	0.289374		2.34992	1.19522	0.231999
GBCG01004643	comp141264_c0_seq1		P64848	Y1452	Uncharacterized protein Mb1452	47.8261	0.87							0.472431	0.271152	0.201058	0.227705		2.34972	1.38773	0.16522
GBCG01064961	comp546078_c0_seq1		Q945S8	ASHH3	Histone-lysine N-methyltransferase ASHH3 (EC 2.1.1.43) (ASH1 homolog 3) (Protein SET DOMAIN GROUP 7)	50	0.51							0.870949	0.513193	0.370706	0.262686		2.34943	1.71565	0.0862255
GBCG01005413	comp143644_c0_seq1		A2TJ54	CLN5	Ceroid-lipofuscinosis neuronal protein 5 (Protein CLN5)	77.7778	-28.84		XP_005487560.1	542157582	100	-36.01		0.282325	0.275606	0.120196	0.240393		2.34887	0.852649	0.393854
GBCG01003944	comp140095_c0_seq1								XP_005527854.1	543369250	100	-0.53		0.326616	0.0855773	0.139061	0.0373305		2.34872	1.90707	0.056512
GBCG01010616	comp148028_c1_seq1								XP_003429467.1	345314159	50	0.78		4.79194	2.62478	2.04167	0.170121		2.34707	2.08411	0.0371504
GBCG01018504	comp183831_c0_seq1								XP_002194337.2	449494707	91.6667	-3.67		0.178669	0.30731	0.0761748	0.0886076		2.34551	0.597174	0.550391
GBCG01037906	comp189383_c3_seq1		Q58EX7	PKHG4	Puratrophin-1 (Pleckstrin homology domain-containing family G member 4) (PH domain-containing family G member 4) (Purkinje cell atrophy-associated protein 1)	40	0.84							1.4454	0.317688	0.6166	0.115607		2.34415	4.16797	3.0733e-05
GBCG01061213	comp190104_c49_seq1		Q5FWH7	S39AC	Zinc transporter ZIP12 (Solute carrier family 39 member 12) (Zrt- and Irt-like protein 12) (ZIP-12)	43.3962	0.65							2.89855	0.671632	1.23725	0.206023		2.34273	4.5383	5.67083e-06
GBCG01048699	comp189735_c8_seq1		Q92040	ANX12	Annexin A1 isoform p37 (Annexin I isoform p37) (Calpactin II) (Calpactin-2) (Chromobindin-9) (Lipocortin I) (Phospholipase A2 inhibitory protein)	85.4545	-155.12		XP_005489685.1	542162024	97.2644	-176.11		4.36124	1.70499	1.86187	2.6385		2.34239	1.5871	0.112491
GBCG01037915	comp189383_c12_seq1								XP_005499918.1	543717332	46.4789	-9		4.36425	0.617538	1.86344	0.634297		2.34204	4.90161	9.50554e-07
GBCG01036706	comp189341_c18_seq1		B2AR36	ACUK	Transcription activator of gluconeogenesis Pa_4_8760	56	-0.3		XP_005793728.1	551627494	44.8276	-0.18		1.49964	0.79627	0.640732	0.0930508		2.34052	2.00939	0.0444959
GBCG01059558	comp190062_c1_seq1								AAC60280.1	2331058	58.5366	-17.1385		2.08483	0.268634	0.890959	0.303146		2.33999	5.71099	1.12318e-08
GBCG01013057	comp171365_c0_seq1		Q9Z2Q6	SEPT5	Septin-5 (Cell division control-related protein 1) (CDCrel-1) (Peanut-like protein 1)	94.6667	-34.63		XP_005524430.1	543362107	100	-34.62		0.439083	0.222466	0.187663	0.09642		2.33975	1.9242	0.0543292
GBCG01052333	comp189854_c1_seq1								XP_005039025.1	524982013	100	-3.39		1.47138	0.39201	0.629034	0.509529		2.33911	2.81469	0.00488244
GBCG01010045	comp147711_c1_seq1		Q8DGI7	SYI	Isoleucine--tRNA ligase (EC 6.1.1.5) (Isoleucyl-tRNA synthetase) (IleRS)	48.2759	0.63		WP_006299215.1	493342360	35.5932	0.99		0.568763	0.237886	0.243313	0.110144		2.33758	2.42536	0.0152933
GBCG01022120	comp187107_c1_seq1		Q5R6E1	FBXL5	F-box/LRR-repeat protein 5 (F-box and leucine-rich repeat protein 5)	37.5	0.71							1.56483	0.582824	0.669427	0.260555		2.33757	3.03261	0.00242452
GBCG01051970	comp189842_c15_seq1		Q6P2A1	PRDM9	Histone-lysine N-methyltransferase PRDM9 (EC 2.1.1.43) (PR domain zinc finger protein 9) (PR domain-containing protein 9)	41.3793	0.52		WP_008413768.1	495689189	42.2222	0.64		1.80971	0.119732	0.774241	0.433504		2.33739	3.46546	0.000529324
GBCG01037543	comp189371_c30_seq1		Q5S580	SEC31	Protein transport protein SEC31	54.8387	0.94		XP_004268342.1	466000941	44.4444	0.3		2.34441	1.41368	1.00326	0.125269		2.33679	1.88902	0.0588895
GBCG01029694	comp188994_c19_seq1		Q8CI08	SLAI2	SLAIN motif-containing protein 2	45.4545	0.83							1.49941	0.768069	0.642175	0.270077		2.33489	2.10154	0.0355934
GBCG01049515	comp189763_c9_seq1								XP_005493556.1	542170633	59.375	-0.33		1.87765	0.520518	0.80432	0.265093		2.33445	3.78696	0.000152501
GBCG01010379	comp147905_c0_seq1								XP_002191900.2	449495454	48.4848	-7.15		1.27818	0.570492	0.547651	0.170375		2.33393	2.32477	0.0200842
GBCG01065295	comp676761_c0_seq1		Q5I0J9	ASPD	Putative L-aspartate dehydrogenase (EC 1.4.1.21) (Aspartate dehydrogenase domain-containing protein)	61.9048	-22.57		XP_005233075.1	529426487	81.3953	-32.53		0.454928	0.501056	0.194924	0.251461		2.33387	0.940636	0.346891
GBCG01004096	comp140468_c0_seq1		A5F5U6	BGAL	Beta-galactosidase (Beta-gal) (EC 3.2.1.23) (Lactase)	41.3793	0.77							0.402817	0.124646	0.172608	0.0512073		2.33371	2.63738	0.00835495
GBCG01031893	comp189131_c1_seq1								XP_005523486.1	543359374	100	-2.5		1.73844	0.956167	0.745084	0.22342		2.33321	1.97803	0.0479249
GBCG01023863	comp187840_c1_seq1		Q64361	LXN	Latexin (Endogenous carboxypeptidase inhibitor) (ECI) (Tissue carboxypeptidase inhibitor) (TCI)	70	-1.01		XP_005228973.1	529418188	100	-8.95402		0.340899	0.108792	0.146108	0.16805		2.3332	1.48767	0.136839
GBCG01023167	comp187566_c2_seq1		B8GNT5	SYC	Cysteine--tRNA ligase (EC 6.1.1.16) (Cysteinyl-tRNA synthetase) (CysRS)	43.9024	0.86		EMC85925.1	449277914	72.7273	-9.81		1.18626	0.226882	0.508437	0.187533		2.33316	3.75261	0.000175006
GBCG01065433	comp747370_c0_seq1								XP_003229747.1	327290070	47.7273	0.52		0.411132	0.28025	0.176235	0.112919		2.33287	1.3555	0.175257
GBCG01042931	comp189544_c4_seq1		Q16IW3	RU1C	U1 small nuclear ribonucleoprotein C (U1 snRNP C) (U1-C) (U1C)	30.7692	-1.11		XP_004456677.1	488529800	44.2623	-1		24.1264	18.2307	10.3484	3.24632		2.3314	1.48972	0.136297
GBCG01031724	comp189119_c3_seq1		Q9FKX5	NIPL1	NEP1-interacting protein-like 1 (RING-H2 finger protein ATL27)	51.6129	0.66							3.03112	0.671637	1.3014	1.00154		2.32913	2.78024	0.00543185
GBCG01032373	comp189161_c42_seq1								YP_003706526.1	297625092	40.625	0.98		0.550132	0.369186	0.236215	0.191615		2.32895	1.53958	0.123662
GBCG01042539	comp189533_c22_seq1		Q4R4E4	MON1B	Vacuolar fusion protein MON1 homolog B	62.5	-8.88		XP_005533768.1	543381149	100	-16.42		1.0174	0.434041	0.437214	0.264471		2.32701	2.17546	0.0295959
GBCG01050549	comp189797_c35_seq1		Q9UKB3	DJC12	DnaJ homolog subfamily C member 12 (J domain-containing protein 1)	78.4946	-38.9		XP_005428557.1	543282109	93.8776	-47.36		10.4481	5.70579	4.49043	2.41421		2.32674	3.99422	6.49087e-05
GBCG01021149	comp186303_c1_seq1		Q88QV3	PQQF	Coenzyme PQQ synthesis protein F (EC 3.4.24.-) (Pyrroloquinoline quinone biosynthesis protein F)	65	0.23							1.01941	0.674687	0.438172	0.433602		2.3265	1.51828	0.128943
GBCG01034073	comp189231_c25_seq1								XP_005059857.1	525024779	63.8889	-1.34		0.700274	0.226774	0.301004	0.114979		2.32646	2.7595	0.0057889
GBCG01011956	comp167843_c0_seq1								EMC85881.1	449277859	50	-0.41		0.903712	0.717569	0.388457	0.125484		2.32641	1.42292	0.15476
GBCG01004608	comp141212_c0_seq1		Q9UPW8	UN13A	Protein unc-13 homolog A (Munc13-1)	94.4	-61.64		XP_005531443.1	543376469	100	-62.69		0.508708	0.41974	0.218696	0.399392		2.32609	0.980727	0.326727
GBCG01046237	comp189655_c14_seq1		P05066	PHR	Deoxyribodipyrimidine photo-lyase, mitochondrial (EC 4.1.99.3) (DNA photolyase) (Photoreactivating enzyme)	50	0.39							1.26717	0.624695	0.544839	0.236406		2.32576	2.94654	0.00321354
GBCG01037053	comp189356_c6_seq1		Q6PGZ0	CEP63	Centrosomal protein of 63 kDa (Cep63)	51.8519	0.05							0.973603	1.10836	0.418642	0.16163		2.32562	0.96317	0.335462
GBCG01002618	comp109491_c0_seq1		P32143	YIHV	Uncharacterized sugar kinase YihV (EC 2.7.1.-)	57.1429	0.52							0.317977	0.154957	0.136732	0.158406		2.32555	1.63076	0.102941
GBCG01004711	comp141485_c0_seq1		O94572	YGDF	Uncharacterized transporter C1773.15	33.3333	0.4							0.510303	0.14057	0.219534	0.160071		2.32449	2.31349	0.0206955
GBCG01037535	comp189371_c22_seq1								XP_559663.4	347970806	50	0.98		2.05444	1.15967	0.884645	0.553185		2.32233	1.87403	0.060926
GBCG01060678	comp190092_c17_seq1								XP_005418066.1	543251477	98.0392	-38.0957		1.64328	0.631941	0.707678	0.195871		2.32207	3.02253	0.00250668
GBCG01033559	comp189213_c0_seq1		Q96PY6	NEK1	Serine/threonine-protein kinase Nek1 (EC 2.7.11.1) (Never in mitosis A-related kinase 1) (NimA-related protein kinase 1) (Renal carcinoma antigen NY-REN-55)	81.2865	-287.715		XP_001083275.1	109076142	81.2865	-10000		4.98012	1.89786	2.14474	0.530175		2.32202	2.85486	0.00430558
GBCG01022123	comp187107_c4_seq1		P50284	TNR3	Tumor necrosis factor receptor superfamily member 3 (Lymphotoxin-beta receptor)	42.1053	-0.39		XP_003496090.1	354467265	42.4242	-0.65		1.31737	0.727401	0.567416	0.148609		2.3217	2.07221	0.0382458
GBCG01011826	comp167308_c0_seq1								WP_008343315.1	495618736	32.5	0.87		0.598216	0.238448	0.257724	0.446316		2.32115	1.24651	0.212576
GBCG01013929	comp173831_c1_seq1		Q7ZZC8	NEK9	Serine/threonine-protein kinase Nek9 (xNek9) (EC 2.7.11.1) (Nercc1 kinase) (Never in mitosis A-related kinase 9) (NimA-related protein kinase 9)	87.2093	-37.88		XP_005479846.1	542141447	100	-42.97		0.284866	0.229222	0.122738	0.202422		2.32093	1.01193	0.31157
GBCG01040336	comp189456_c4_seq1		Q11180	WHT1	ABC transporter ATP-binding protein/permease wht-1	50	0.63							0.684093	0.0969384	0.29477	0.0738326		2.32077	3.06106	0.00220551
GBCG01013912	comp173783_c0_seq1		Q5ZKK3	APC5	Anaphase-promoting complex subunit 5 (APC5) (Cyclosome subunit 5)	90.1099	-39.03		XP_002193191.1	224071177	98.9011	-42.86		0.527954	0.361937	0.227517	0.240012		2.3205	1.41386	0.157404
GBCG01053973	comp189900_c12_seq1								XP_005532537.1	543378673	96.5517	-14.8591		0.87981	0.681348	0.379173	0.126334		2.32034	1.49524	0.134851
GBCG01047914	comp189710_c12_seq1		Q87AI5	CYSG	Siroheme synthase [Includes: Uroporphyrinogen-III C-methyltransferase (Urogen III methylase) (EC 2.1.1.107) (SUMT) (Uroporphyrinogen III methylase) (UROM); Precorrin-2 dehydrogenase (EC 1.3.1.76); Sirohydrochlorin ferrochelatase (EC 4.99.1.4)]	70.5882	0.87		WP_019980911.1	518824957	46.6667	0.98		0.633418	0.389965	0.273225	0.21955		2.31831	1.5949	0.110734
GBCG01046709	comp189672_c6_seq1		Q32L04	LELP1	Late cornified envelope-like proline-rich protein 1	42.5	0.51		EAX01199.1	119621604	37.1795	-2.73		13.5583	17.3861	5.8498	5.73754		2.31774	0.843181	0.399128
GBCG01001650	comp77081_c0_seq1		Q9C0E4	GRIP2	Glutamate receptor-interacting protein 2 (GRIP-2)	60.8696	-0.07		WP_007973213.1	495248454	43.3962	0.4		0.847482	0.553075	0.365935	0.342592		2.31594	1.45395	0.145959
GBCG01011638	comp166300_c0_seq1		A7E2V4	ZSWM8	Zinc finger SWIM domain-containing protein 8	55	0.52		AFW75847.1	413943198	43.3333	0.607871		0.638372	0.181794	0.275802	0.131393		2.3146	2.40861	0.0160136
GBCG01006455	comp145092_c0_seq1		Q0RDS4	IF2	Translation initiation factor IF-2	46.3415	0.92		EME49693.1	452847761	38.0952	0.63		5.89999	1.89022	2.54965	1.20505		2.31404	3.01856	0.00253981
GBCG01041781	comp189509_c4_seq1								XP_006119235.1	558144424	90.9091	-20.59		1.06154	0.398317	0.458761	0.253295		2.31392	3.12086	0.00180321
GBCG01049111	comp189752_c20_seq1								AGZ20257.1	555948509	33.3333	0.99		3.90862	2.22915	1.68927	0.859668		2.3138	4.63635	3.54618e-06
GBCG01006391	comp145046_c1_seq1								XP_004473281.1	488567257	40.4762	0.64		0.71152	0.646755	0.307625	0.184563		2.31295	1.19766	0.231049
GBCG01026811	comp188644_c0_seq1		Q7TSN4	PIGW	Phosphatidylinositol-glycan biosynthesis class W protein (PIG-W) (EC 2.3.-.-)	57.8313	-19.09		XP_005492058.1	542166933	91.5663	-31.38		0.381139	0.213869	0.164803	0.148403		2.31269	1.57813	0.114536
GBCG01031890	comp189130_c8_seq1								YP_003709094.1	297620957	32.3529	0.99		0.806052	0.440551	0.348687	0.245146		2.31168	1.82126	0.0685674
GBCG01047312	comp189687_c30_seq1		P78016	PARE	DNA topoisomerase 4 subunit B (EC 5.99.1.3) (Topoisomerase IV subunit B)	30.7692	0.64							3.61311	0.246743	1.56303	0.236561		2.3116	7.65419	1.95399e-14
GBCG01046590	comp189668_c6_seq1		Q5X5E7	SERC	Phosphoserine aminotransferase (EC 2.6.1.52) (Phosphohydroxythreonine aminotransferase) (PSAT)	48	0.87							1.71757	1.23715	0.743344	0.329959		2.3106	1.5132	0.130228
GBCG01025194	comp188277_c0_seq1		P25855	GCSH1	Glycine cleavage system H protein 1, mitochondrial	50	0.87							0.496252	0.105256	0.214783	0.215217		2.31048	2.25447	0.0241665
GBCG01051505	comp189827_c9_seq1		Q9S7I0	TADA	tRNA(adenine(34)) deaminase, chloroplastic (TADA) (EC 3.5.4.33) (tRNA adenosine deaminase arginine) (tRNA arginine adenosine deaminase)	83.3333	0.52							0.508403	0.274328	0.220078	0.047958		2.31011	2.29221	0.0218938
GBCG01039036	comp189415_c25_seq1								XP_006039372.1	557333222	46.1538	0.83		0.524003	0.0908614	0.226855	0.0486203		2.30986	3.55295	0.000380941
GBCG01034359	comp189249_c6_seq1		P31623	POL	Pol polyprotein [Cleaved into: Reverse transcriptase/ribonuclease H (RT) (EC 2.7.7.49) (EC 2.7.7.7) (EC 3.1.26.4); Integrase (IN)]	53.3333	-3.14		DAA13025.1	296470910	53.3333	-1.69		1.04218	0.637792	0.451234	0.114482		2.30963	1.82047	0.0686871
GBCG01034302	comp189247_c38_seq1		A5PKR8	EFGM	Elongation factor G, mitochondrial (EF-Gmt) (Elongation factor G 1, mitochondrial) (mEF-G 1) (Elongation factor G1)	83.7121	-129.96		XP_005051482.1	525007655	97.3585	-146.78		9.98658	5.99402	4.32564	1.91959		2.3087	1.80191	0.0715596
GBCG01018498	comp183823_c0_seq1								XP_005420637.1	543259124	90.2778	-28.25		0.528722	0.308819	0.229041	0.0977037		2.30842	1.67851	0.0932466
GBCG01016279	comp181261_c0_seq1		Q9FP29	KNOS1	Homeobox protein knotted-1-like 1 (Homeobox protein HOS16) (Homeobox protein OSH6)	50	0.86		EMC81209.1	449270546	65.5172	0.07		1.03899	0.42417	0.450095	0.329047		2.30838	2.40501	0.016172
GBCG01026258	comp188543_c3_seq1		D3F5L6	COFC	2-phospho-L-lactate guanylyltransferase (LP guanylyltransferase) (EC 2.7.7.68)	70.5882	0.77		XP_005532436.1	543378467	83.3333	-35.2		0.608095	0.16593	0.263483	0.123263		2.30791	3.43444	0.000593772
GBCG01008844	comp147006_c1_seq1		Q9SBI0	RBOHB	Respiratory burst oxidase homolog protein B (EC 1.11.1.-) (EC 1.6.3.-) (NADPH oxidase RBOHB) (AtRBOHB)	44	0.86							0.410562	0.370939	0.177973	0.162009		2.30688	1.24132	0.214487
GBCG01003151	comp122301_c0_seq1		Q9HCM3	K1549	UPF0606 protein KIAA1549	36.5385	0.51							0.503281	0.243684	0.218192	0.106433		2.3066	2.073	0.0381721
GBCG01054030	comp189901_c33_seq1								EOB08198.1	483524111	67.5	-9.7755		8.86622	4.42069	3.84386	1.39081		2.30659	2.16682	0.0302486
GBCG01016159	comp181119_c0_seq1		P11088	FILA	Filaggrin (Fragment)	41.3793	0.87							2.12675	0.967574	0.922037	0.110975		2.30658	2.52844	0.0114571
GBCG01013515	comp172740_c0_seq1		Q5F3P8	SET1B	Histone-lysine N-methyltransferase SETD1B (EC 2.1.1.43) (SET domain-containing protein 1B)	33.3333	-1.58		WP_010671368.1	498357212	35.3846	-0.07		1.34575	0.368868	0.583488	0.33873		2.30639	3.65615	0.000256036
GBCG01057740	comp190011_c16_seq1		Q5UQR4	YR327	Uncharacterized protein R327	31.1111	0.64							1.50927	0.788078	0.654543	0.0232546		2.30583	2.25673	0.0240251
GBCG01065034	comp572601_c0_seq1		Q9LSQ4	GH36	Indole-3-acetic acid-amido synthetase GH3.6 (EC 6.3.2.-) (Auxin-responsive GH3-like protein 6) (AtGH3-6) (Protein DWARF IN LIGHT 1) (DFL-1)	45.4545	0		ESQ43018.1	557102655	50	0.68		0.606728	0.428862	0.263211	0.1836		2.3051	1.47556	0.140063
GBCG01027417	comp188760_c2_seq1								WP_007236025.1	494442746	81.8182	0.95403		3.56221	2.56392	1.54545	0.539045		2.30497	1.57162	0.116039
GBCG01017124	comp182285_c1_seq1		B6HE56	GFA	Putative glutathione-dependent formaldehyde-activating enzyme (EC 4.4.1.22) (S-(hydroxymethyl)glutathione synthase)	37.1429	0.75							1.08274	1.15453	0.469747	0.282316		2.30495	0.994675	0.319894
GBCG01034609	comp189257_c3_seq1								EOB02048.1	483514388	87.5	-11.09		1.20945	0.897015	0.524799	0.101216		2.3046	1.49011	0.136196
GBCG01053219	comp189881_c1_seq1								XP_002946284.1	302829434	58.3333	0.57		3.04792	1.08704	1.32337	0.293823		2.30314	8.26296	2.22045e-16
GBCG01019328	comp184659_c4_seq1		Q92621	NU205	Nuclear pore complex protein Nup205 (205 kDa nucleoporin) (Nucleoporin Nup205)	91.1392	-35.09		XP_002190711.2	449481760	100	-37.64		0.479002	0.281214	0.208072	0.189186		2.3021	1.52623	0.126952
GBCG01007785	comp146180_c0_seq1		Q9BX70	BTBD2	BTB/POZ domain-containing protein 2	42.8571	0.64							0.512455	0.202698	0.22272	0.0776418		2.30089	2.39775	0.016496
GBCG01044971	comp189608_c19_seq1		Q9NUQ2	PLCE	1-acyl-sn-glycerol-3-phosphate acyltransferase epsilon (EC 2.3.1.51) (1-acylglycerol-3-phosphate O-acyltransferase 5) (1-AGP acyltransferase 5) (1-AGPAT 5) (Lysophosphatidic acid acyltransferase epsilon) (LPAAT-epsilon)	80.8219	-29.04		NP_001232526.1	350537447	100	-33.1		2.2673	0.736967	0.985617	0.825706		2.30038	2.27994	0.0226115
GBCG01054549	comp189915_c13_seq1								GAA50564.1	358331808	44.6429	0.87		0.32813	0.221248	0.142663	0.118026		2.30004	1.39751	0.162259
GBCG01016380	comp181375_c2_seq1		P03029	NTRC	Nitrogen assimilation regulatory protein	48.2759	0.86							0.197483	0.0655446	0.0858616	0.10263		2.30001	1.4321	0.152116
GBCG01023723	comp187780_c0_seq1		Q28730	ICAM5	Intercellular adhesion molecule 5 (ICAM-5) (Telencephalin)	45.7143	0.52		XP_005420076.1	543257450	81.5789	-9.7		2.83125	1.23578	1.23127	0.827124		2.29945	2.14359	0.0320654
GBCG01064719	comp466247_c0_seq1		O95832	CLD1	Claudin-1 (Senescence-associated epithelial membrane protein)	57.1429	0.63							0.75105	0.372567	0.32664	0.155154		2.29932	1.93178	0.0533869
GBCG01018083	comp183356_c0_seq1		P25910	BLAB	Beta-lactamase type II (EC 3.5.2.6) (Cephalosporinase) (Imipenem-cefoxitin hydrolyzing enzyme) (Penicillinase)	44.8276	0.74							0.664725	0.381799	0.289156	0.204552		2.29884	1.65358	0.0982119
GBCG01003641	comp137509_c0_seq1								CCX12218.1	549048551	39.5833	0.99		0.985738	0.607917	0.4289	0.157194		2.29829	1.73681	0.0824212
GBCG01050939	comp189812_c8_seq1								XP_003975485.1	410924031	43.1818	0.99		2.12662	0.652936	0.92534	0.390972		2.29821	3.67427	0.00023853
GBCG01013820	comp173497_c1_seq1								XP_002824507.1	297694482	57.1429	0.822927		0.455688	0.245683	0.198415	0.108272		2.29664	1.79685	0.07236
GBCG01005389	comp143584_c0_seq1								EGS20670.1	340959489	46.4286	0.99		0.399258	0.0724226	0.173889	0.297224		2.29605	1.20542	0.228043
GBCG01009658	comp147490_c1_seq1		O96005	CLPT1	Cleft lip and palate transmembrane protein 1	40	0.63							0.774689	0.532398	0.337652	0.2385		2.29434	1.57929	0.114269
GBCG01027076	comp188704_c4_seq1		Q9HAW0	BRF2	Transcription factor IIIB 50 kDa subunit (TFIIIB50) (hTFIIIB50) (B-related factor 2) (BRF-2) (hBRFU)	62.3853	-37.53		XP_005530902.1	543375379	88.0734	-50.16		0.839924	0.295418	0.366344	0.260457		2.29272	2.25855	0.0239116
GBCG01051493	comp189826_c23_seq1								YP_001107297.1	134101636	48.9362	0.75		0.690414	0.31392	0.301143	0.203485		2.29264	3.08436	0.00203992
GBCG01023279	comp187613_c0_seq1		P09923	PPBI	Intestinal-type alkaline phosphatase (IAP) (Intestinal alkaline phosphatase) (EC 3.1.3.1)	65.9091	-28.13		XP_005419174.1	543254780	96.6292	-43.78		0.397859	0.303474	0.173544	0.0378177		2.29256	1.38731	0.165346
GBCG01039110	comp189418_c18_seq1		Q6VNB8	WDFY3	WD repeat and FYVE domain-containing protein 3 (Beach domain, WD repeat and FYVE domain-containing protein 1) (BWF1)	35.2941	-0.08							3.39986	1.85257	1.48348	1.00109		2.29182	1.82002	0.068756
GBCG01032351	comp189161_c20_seq1		O13902	DAK1	Dihydroxyacetone kinase 1 (DHA kinase 1) (EC 2.7.1.28) (EC 2.7.1.29) (Glycerone kinase 1) (Triokinase 1) (Triose kinase 1)	56	0.337394		XP_005427604.1	543279254	100	-19.3688		9.10889	4.34985	3.97544	2.17506		2.29129	2.10285	0.0354792
GBCG01049890	comp189774_c5_seq1		P16566	APCE	Phycobiliprotein ApcE (EC 4.-.-.-) (Core-membrane linker protein) (L-CM 92) (Phycobilisome 120 kDa linker polypeptide, core)	41.8605	0.16							9.75785	2.97762	4.26052	0.833475		2.2903	8.52997	0
GBCG01030199	comp189028_c12_seq1		Q6ZU64	CC108	Coiled-coil domain-containing protein 108	40	0.75		XP_005045560.1	524995514	91.6031	-59.2		5.27396	1.85784	2.30426	0.735109		2.28879	9.09815	0
GBCG01029481	comp188977_c4_seq1		Q9Y2E5	MA2B2	Epididymis-specific alpha-mannosidase (EC 3.2.1.24) (Mannosidase alpha class 2B member 2)	69.7368	-27.1		XP_005517910.1	543343457	98.6842	-34.73		0.463712	0.21895	0.202603	0.172001		2.28877	1.62596	0.103959
GBCG01060427	comp190085_c25_seq1		O75095	MEGF6	Multiple epidermal growth factor-like domains protein 6 (Multiple EGF-like domains protein 6) (Epidermal growth factor-like protein 3) (EGF-like protein 3)	36.5854	0.75							5.88608	5.47443	2.57214	1.25826		2.2884	1.20245	0.229189
GBCG01007629	comp146051_c0_seq1								ELA25524.1	429850232	48.3871	0.52		0.786331	0.577045	0.343619	0.250646		2.28838	1.47141	0.14118
GBCG01003549	comp134500_c0_seq1		O55173	PDPK1	3-phosphoinositide-dependent protein kinase 1 (EC 2.7.11.1) (Protein kinase B kinase) (PkB kinase)	47.3684	0.952536							0.338661	0.180449	0.148031	0.121028		2.28777	1.71468	0.0864048
GBCG01031388	comp189098_c7_seq1		Q8V7G4	ORF23	Probable protein VP2 (ORF2/3 protein)	44.8276	0.4		WP_018892283.1	517722075	44.898	0.3		1.30541	0.314195	0.571043	0.199573		2.28601	3.19679	0.00138965
GBCG01033383	comp189206_c10_seq1		Q5VZB9	DMRTA	Doublesex- and mab-3-related transcription factor A1	52.9412	0.17							1.15287	0.423439	0.504367	0.08985		2.28577	2.72237	0.00648156
GBCG01010382	comp147905_c3_seq1								XP_002191900.2	449495454	69.2308	-13.4		1.05872	0.441135	0.463339	0.317416		2.28499	2.6655	0.00768738
GBCG01038059	comp189388_c6_seq1								EMJ05483.1	462399815	41.3043	0.87		1.46767	0.709587	0.642342	0.331532		2.28488	2.00218	0.0452656
GBCG01036396	comp189333_c10_seq1								XP_005532461.1	543378517	69.1489	-29.87		1.89057	0.498357	0.827591	0.499634		2.28442	2.71497	0.00662812
GBCG01046640	comp189669_c19_seq1								XP_002365518.1	237832441	32.8571	0.98		3.23192	1.46557	1.415	0.613096		2.28405	2.31012	0.0208813
GBCG01019126	comp184474_c0_seq1		Q96SZ4	ZSC10	Zinc finger and SCAN domain-containing protein 10 (Zinc finger protein 206)	34.7826	0.52		WP_010693847.1	498379691	35.1852	-0.06		0.595917	0.450355	0.260919	0.181285		2.28391	1.45268	0.146311
GBCG01060569	comp190089_c25_seq1		Q9QWE9	GGT5	Gamma-glutamyltransferase 5 (GGT 5) (EC 2.3.2.2) (Gamma-glutamyl leukotrienase) (GGL) (Gamma-glutamyl transpeptidase-related enzyme) (GGT-rel) (Gamma-glutamyltransferase-like activity 1) (Gamma-glutamyltranspeptidase 5) (Glutathione hydrolase 5) (EC 3.4.1	50.6667	-122.526		XP_002196827.2	449477448	92.037	-285.901		3.6363	1.86256	1.59219	1.61618		2.28383	1.65885	0.0971462
GBCG01062914	comp190146_c44_seq1		Q3TAS6	EMC10	ER membrane protein complex subunit 10 (Hematopoietic signal peptide-containing membrane domain-containing protein 1)	79.4872	-28.82		XP_005533596.1	543380803	94.8718	-34.27		6.05402	3.29443	2.65121	1.00054		2.28349	1.94303	0.0520131
GBCG01014740	comp177591_c3_seq1								NP_989963.1	45382873	44.7761	-5.98		0.522333	0.385651	0.228824	0.25915		2.28269	1.1724	0.241035
GBCG01042874	comp189542_c23_seq1		P38954	IPT1	Inositolphosphotransferase 1 (EC 2.-.-.-) (Mannosyl diphosphorylinositol ceramide synthase)	31.8182	-0.53		WP_016522346.1	513866027	40	0.98		0.693102	0.376758	0.303654	0.367543		2.28254	1.42586	0.15391
GBCG01015211	comp179633_c0_seq1								YP_005371458.1	383457469	46.6667	0.52		0.542275	0.236021	0.237688	0.228756		2.28146	1.88823	0.0589949
GBCG01005878	comp144599_c0_seq1								WP_022635857.1	550655110	41.6667	0.86		2.3013	0.533946	1.00891	0.257413		2.28098	3.8808	0.000104114
GBCG01053987	comp189900_c26_seq1								WP_010289227.1	497975071	84.375	-6.38		4.52816	2.30273	1.9853	1.00592		2.28085	2.00931	0.044504
GBCG01033963	comp189227_c10_seq1		Q5XPI4	RN123	E3 ubiquitin-protein ligase RNF123 (EC 6.3.2.-) (Kip1 ubiquitination-promoting complex protein 1) (RING finger protein 123)	61.1111	0.64							1.83152	0.603388	0.803083	0.202832		2.28061	3.89386	9.86636e-05
GBCG01013705	comp173189_c0_seq1		A1SX61	DNLJ	DNA ligase (EC 6.5.1.2) (Polydeoxyribonucleotide synthase [NAD(+)])	46.4286	-0.07							0.221728	0.396298	0.0972307	0.194461		2.28043	0.61284	0.539982
GBCG01021694	comp186742_c3_seq1		Q5NVT2	ZN770	Zinc finger protein 770 (Fragment)	64.557	-24.43		XP_005479937.1	542141640	96.3636	-55.38		0.377312	0.355458	0.165461	0.186742		2.28037	1.035	0.30067
GBCG01022871	comp187482_c0_seq1		Q5RFK5	GLYC	Serine hydroxymethyltransferase, cytosolic (SHMT) (EC 2.1.2.1) (Glycine hydroxymethyltransferase) (Serine methylase)	90	-25.7264		XP_005054412.1	525013629	100	-25.9219		0.677418	0.163097	0.297077	0.187075		2.28028	2.45411	0.0141235
GBCG01022776	comp187440_c2_seq1		O95163	ELP1	Elongator complex protein 1 (ELP1) (IkappaB kinase complex-associated protein) (IKK complex-associated protein) (p150)	61.1111	-10.51		XP_005492772.1	542168415	96.4912	-22.57		0.481652	0.300375	0.211231	0.189729		2.28022	1.50702	0.131806
GBCG01039346	comp189424_c20_seq1								XP_004427619.1	478506649	42.4242	0.18		0.564146	0.182393	0.247528	0.365138		2.27912	1.41958	0.155729
GBCG01023273	comp187612_c1_seq1		Q5R8N4	CP062	UPF0505 protein C16orf62 homolog	82.7907	-99.4443		XP_005420455.1	543258577	91.8033	-113.78		1.17731	0.676814	0.516569	0.182841		2.2791	1.85049	0.0642432
GBCG01065469	comp764929_c0_seq1		Q9P2D1	CHD7	Chromodomain-helicase-DNA-binding protein 7 (CHD-7) (EC 3.6.4.12) (ATP-dependent helicase CHD7)	54.8387	-0.89		XP_003630342.1	357520107	34.4828	-0.65		0.535133	0.285036	0.234843	0.115158		2.27868	2.89944	0.00373828
GBCG01015826	comp180685_c3_seq1								EOY16468.1	508724571	76.4706	0.52		1.88432	0.393773	0.827022	0.428829		2.27843	3.53894	0.000401741
GBCG01002290	comp89427_c0_seq1								XP_005471659.1	542193117	48.8889	0.41		1.04532	0.943913	0.458886	0.249276		2.27796	1.21444	0.224579
GBCG01042136	comp189520_c8_seq1								YP_003677409.1	297545107	34.6939	0.64		0.520491	0.285708	0.228523	0.210244		2.27763	1.572	0.11595
GBCG01022480	comp187322_c0_seq1		Q6F1A0	SYD	Aspartate--tRNA ligase (EC 6.1.1.12) (Aspartyl-tRNA synthetase) (AspRS)	43.5897	0.74							0.737466	0.416394	0.323896	0.247498		2.27687	2.62187	0.00874489
GBCG01062235	comp190130_c13_seq1		Q8NF99	ZN397	Zinc finger protein 397 (Zinc finger and SCAN domain-containing protein 15) (Zinc finger protein 47)	64.2857	-16.77		XP_005497626.1	542186112	82.4561	-20.6		2.34033	0.684167	1.02802	0.334563		2.27654	3.16907	0.00152927
GBCG01042636	comp189536_c0_seq1		P03322	GAG	Gag-Pro polyprotein [Cleaved into: p3; Matrix protein p19; p2A; p2B; p10; Capsid protein p27; Nucleocapsid protein p12; Protease p15 (EC 3.4.23.-)]	35.0649	-4.01		CAA32008.1	61593	38.5542	-4.47		0.803017	0.303587	0.35274	0.474064		2.27651	1.68308	0.0923602
GBCG01032022	comp189136_c13_seq1								XP_005484799.1	542151787	82.6087	-9.00785		1.53256	1.04982	0.673262	0.264776		2.27631	1.59292	0.111178
GBCG01012957	comp171181_c0_seq1		Q00409	VHUG	F420-non-reducing hydrogenase vhu subunit G (EC 1.12.99.-)	48.3871	0.87							0.419141	0.0953771	0.184154	0.242629		2.27604	1.36041	0.173699
GBCG01017000	comp182131_c1_seq1		Q04799	FMO5	Dimethylaniline monooxygenase [N-oxide-forming] 5 (EC 1.14.13.8) (Dimethylaniline oxidase 5) (FMO 1C1) (FMO form 3) (Hepatic flavin-containing monooxygenase 5) (FMO 5)	71.5254	-127.86		XP_005528712.1	543370979	96.5753	-162.43		0.780229	0.307017	0.342828	0.150836		2.27586	2.41595	0.015694
GBCG01004210	comp140628_c0_seq1								EKG06608.1	407853754	39.1304	0.75		0.507436	0.340178	0.222988	0.124771		2.27562	1.52192	0.12803
GBCG01023171	comp187569_c0_seq1		P17164	FUCO	Tissue alpha-L-fucosidase (EC 3.2.1.51) (Alpha-L-fucosidase I) (Alpha-L-fucoside fucohydrolase 1) (Alpha-L-fucosidase 1)	66.1765	-50.6827		XP_002196557.1	224081746	94.1176	-67.1196		2.66994	0.413976	1.17347	0.487405		2.27526	5.24657	1.54959e-07
GBCG01050416	comp189791_c0_seq1		Q8BFR5	EFTU	Elongation factor Tu, mitochondrial	60	0.63		XP_005437156.1	541963919	48.4375	-3.44		1.33231	1.6348	0.585687	0.744971		2.27477	0.833726	0.404435
GBCG01065075	comp590483_c0_seq1		P01867	IGG2B	Ig gamma-2B chain C region	75	0.76							0.722539	0.497317	0.317667	0.246657		2.27452	2.35133	0.0187065
GBCG01019225	comp184572_c0_seq1		Q5R9G0	RIR2B	Ribonucleoside-diphosphate reductase subunit M2 B (EC 1.17.4.1)	90.6977	-111.25		XP_005517037.1	543340915	99.0698	-120.02		0.854783	0.726588	0.375816	0.376462		2.27447	1.15188	0.249372
GBCG01039436	comp189429_c9_seq1		P10272	POL	Pol polyprotein [Cleaved into: Protease (EC 3.4.23.-); Reverse transcriptase/ribonuclease H (RT) (EC 2.7.7.49) (EC 3.1.26.4); Integrase (IN)]	46.988	-13.99		XP_005243571.1	529447744	65.5914	-25.92		0.35547	0.121559	0.156379	0.15573		2.27313	1.66111	0.0966921
GBCG01026499	comp188588_c4_seq1		P49138	MAPK2	MAP kinase-activated protein kinase 2 (MAPK-activated protein kinase 2) (MAPKAP kinase 2) (MAPKAP-K2) (MAPKAPK-2) (MK-2) (MK2) (EC 2.7.11.1)	95.7143	-34.17		XP_005011837.1	514712462	100	-33.35		0.55788	0.389379	0.24544	0.31935		2.27298	1.20559	0.227974
GBCG01019933	comp185234_c0_seq1		Q9Y2W6	TDRKH	Tudor and KH domain-containing protein (Tudor domain-containing protein 2)	45.7143	-10.85		XP_005533376.1	543380363	84.058	-22.79		0.288913	0.244249	0.127117	0.161482		2.27281	1.18414	0.236359
GBCG01004580	comp141168_c0_seq1		O82355	LEA2R	Desiccation-related protein At2g46140 (LEA type-2 family protein At2g46140)	50	0.87							0.385564	0.166282	0.169645	0.207225		2.27277	1.48689	0.137045
GBCG01031027	comp189076_c10_seq1		P20909	COBA1	Collagen alpha-1(XI) chain	46.5116	-0.76		XP_004176677.1	449501295	64.4068	-20.164		0.321121	0.148408	0.141303	0.128032		2.27256	1.98755	0.0468618
GBCG01040385	comp189459_c14_seq1								XP_002147265.1	212534218	43.1818	0.74		0.998363	0.266837	0.439389	0.26694		2.27216	3.04088	0.00235888
GBCG01061109	comp190102_c44_seq1		P29993	ITPR	Inositol 1,4,5-trisphosphate receptor (InsP3 receptor) (IP3R) (InsP3R)	34.2857	0.87							0.320942	0.211403	0.141254	0.0425433		2.27209	1.41975	0.155681
GBCG01002415	comp95090_c0_seq1		Q32KN0	ZN572	Zinc finger protein 572	38.2979	0.15		EOB01592.1	483513539	64.1026	-4.51		0.950223	0.613732	0.418348	0.2929		2.27137	1.53496	0.124793
GBCG01023270	comp187609_c7_seq1		O49213	FCL1	GDP-L-fucose synthase 1 (EC 1.1.1.271) (GDP-4-keto-6-deoxy-D-mannose-3,5-epimerase-4-reductase 1) (AtFX) (AtGER1)	35.1351	0.51		XP_003748659.1	391348860	35	0.87		2.83839	1.93392	1.24977	0.844297		2.27112	1.4798	0.138928
GBCG01022173	comp187153_c1_seq1		Q60A17	ISPE	4-diphosphocytidyl-2-C-methyl-D-erythritol kinase (CMK) (EC 2.7.1.148) (4-(cytidine-5'-diphospho)-2-C-methyl-D-erythritol kinase)	41.3793	0.75							0.767298	0.394818	0.337859	0.259001		2.27106	1.70664	0.0878898
GBCG01046057	comp189645_c22_seq1								XP_005484649.1	542151482	82.5	-9.93		3.19755	1.92454	1.40871	0.459791		2.26984	1.81547	0.0694514
GBCG01016834	comp181917_c1_seq1								EKM54252.1	409044771	33.7662	-0.76		1.80323	1.36741	0.79448	0.547861		2.2697	1.36305	0.172866
GBCG01043347	comp189556_c8_seq1								CDI81336.1	557121016	34.7222	0.75		3.16101	1.17906	1.39333	0.775092		2.26868	2.53281	0.0113152
GBCG01001324	comp73452_c0_seq1		B1AAA7	NCAP	Nucleoprotein (Nucleocapsid protein) (NP) (Protein N)	68.1818	0.28		XP_004582875.1	504140859	41.3043	-0.76		1.63008	1.22509	0.718614	0.46673		2.26836	1.40915	0.158791
GBCG01053990	comp189900_c29_seq1		Q5HZJ5	F189B	Protein FAM189B	64.2857	0.697445		XP_827579.1	71745918	35.8491	0.05		5.90797	3.03241	2.60464	0.736212		2.26825	2.0974	0.0359586
GBCG01047905	comp189710_c3_seq1		P80664	LSHB	Lutropin subunit beta (Lutropin beta chain) (Luteinizing hormone subunit beta) (LH-B) (LSH-B) (LSH-beta)	50	0.75							3.15001	1.14865	1.38883	1.49111		2.2681	1.85717	0.0632875
GBCG01033140	comp189195_c21_seq1		Q8R2S1	RPKL1	Ribosomal protein S6 kinase-like 1 (EC 2.7.11.1)	81.0811	-10.28		XP_002199963.2	449504420	100	-11.9		1.14421	0.558984	0.505069	0.305975		2.26546	2.04105	0.0412463
GBCG01039928	comp189445_c7_seq1		Q9N287	DJC12	DnaJ homolog subfamily C member 12 (J domain-containing protein 1)	76.1905	-10.87		XP_005047968.1	525000460	90.8163	-44.13		14.8538	6.81013	6.55774	4.05513		2.26508	3.48499	0.000492155
GBCG01024529	comp188060_c5_seq1		Q15032	R3HD1	R3H domain-containing protein 1	83.871	-21.8325		XP_005020355.1	514749268	88.3721	-25.0892		0.666717	0.186172	0.294376	0.207309		2.26485	2.78911	0.00528539
GBCG01041332	comp189494_c12_seq1		Q8N3P4	VPS8	Vacuolar protein sorting-associated protein 8 homolog	93.6842	-45.3		EMC77966.1	449266988	100	-46.11		0.870845	0.207323	0.38464	0.206183		2.26405	3.40685	0.000657179
GBCG01046433	comp189663_c6_seq1		Q8R0W0	EPIPL	Epiplakin	42.5	-3.1		XP_005533120.1	543379851	83.3333	-27.0281		28.914	57.6177	12.7712	25.027		2.264	0.514182	0.607124
GBCG01026080	comp188509_c1_seq1								XP_002195076.2	449483145	82.7586	-23.0602		4.05725	2.73174	1.79255	0.692947		2.26339	1.60883	0.107653
GBCG01031121	comp189081_c10_seq1								XP_005532984.1	543379574	88.4615	-5.4		0.927438	0.566508	0.409955	0.139616		2.26229	1.89709	0.0578163
GBCG01019142	comp184494_c1_seq1								XP_005018456.1	514741246	74.359	-26.2036		1.30445	0.942248	0.576665	0.365538		2.26206	1.40036	0.161405
GBCG01049751	comp189770_c6_seq1		O60566	BUB1B	Mitotic checkpoint serine/threonine-protein kinase BUB1 beta (EC 2.7.11.1) (MAD3/BUB1-related protein kinase) (hBUBR1) (Mitotic checkpoint kinase MAD3L) (Protein SSK1)	51.8072	-17.7		XP_005426602.1	543276276	96.3855	-39.27		0.632048	0.220251	0.279418	0.106734		2.26202	2.67331	0.00751066
GBCG01049335	comp189758_c32_seq1		A4XXV1	MLTF	Membrane-bound lytic murein transglycosylase F (EC 4.2.2.n1) (Murein lyase F)	51.7241	0.29		XP_005042583.1	524989376	62.6506	-21.52		17.2551	6.80265	7.63066	6.6507		2.26128	2.01965	0.0434193
GBCG01015823	comp180685_c0_seq1		Q5R7W1	ATG12	Ubiquitin-like protein ATG12 (Autophagy-related protein 12) (APG12-like)	75	-3.67		XP_005528191.1	543369931	96.4286	-6.1		2.79207	0.67871	1.23485	0.298135		2.26107	4.91433	8.90884e-07
GBCG01063224	comp190157_c3_seq1		P03365	POL	Pol polyprotein [Cleaved into: Reverse transcriptase/ribonuclease H (RT) (EC 2.7.7.49) (EC 2.7.7.7) (EC 3.1.26.4); Integrase (IN)]	42.8571	-23.7602		XP_002188731.2	449488794	44.9541	-44.79		11.8185	3.53579	5.22837	1.30352		2.26045	8.60683	0
GBCG01029506	comp188979_c6_seq1								WP_018153110.1	516895375	40	0.87		0.415641	0.307252	0.184093	0.179931		2.25778	1.34027	0.180159
GBCG01036953	comp189352_c4_seq1		Q9HD67	MYO10	Unconventional myosin-X (Unconventional myosin-10)	50	-97.9047		XP_005528101.1	543369750	95.5263	-293.184		1.42218	0.541748	0.630479	0.325315		2.25572	2.4909	0.0127421
GBCG01007178	comp145663_c0_seq1		Q8BYK8	ZC3H6	Zinc finger CCCH domain-containing protein 6	43.3333	0.52		YP_005032834.1	392383637	34.5455	0.41		0.657929	0.245436	0.291691	0.137697		2.25557	2.62909	0.0085613
GBCG01037601	comp189373_c32_seq1		O88480	CABIN	Calcineurin-binding protein cabin-1 (Calcineurin inhibitor) (CAIN)	94.0299	-29.18		XP_005493424.1	542170133	100	-29.75		0.600972	0.221268	0.266658	0.137793		2.25372	2.22922	0.0257993
GBCG01038744	comp189408_c35_seq1		P04839	CY24B	Cytochrome b-245 heavy chain (EC 1.-.-.-) (CGD91-phox) (Cytochrome b(558) subunit beta) (Cytochrome b558 subunit beta) (Heme-binding membrane glycoprotein gp91phox) (NADPH oxidase 2) (Neutrophil cytochrome b 91 kDa polypeptide) (Superoxide-generating NADP	85.7143	-24.3291		XP_005424914.1	543271267	100	-26.2331		0.963879	0.183053	0.427826	0.575792		2.25297	1.53318	0.125231
GBCG01028889	comp188918_c0_seq1								EMC89831.1	449283128	68.1818	-20.2966		0.902977	0.297898	0.401073	0.219421		2.25141	3.05613	0.00224211
GBCG01000834	comp63757_c0_seq1								CCM06248.1	403419548	40.4762	0.75		0.648255	0.455237	0.28795	0.15348		2.25128	1.5071	0.131786
GBCG01047090	comp189680_c46_seq1		Q9UPZ3	HPS5	Hermansky-Pudlak syndrome 5 protein (Alpha-integrin-binding protein 63) (Ruby-eye protein 2 homolog) (Ru2)	80.0983	-10000		NP_852608.1	31657123	80.0983	-10000		13.5341	6.2186	6.01349	1.36914		2.25062	9.09002	0
GBCG01059957	comp190074_c16_seq1								XP_005051484.1	525007659	98.3871	-23.91		25.8682	23.9526	11.4954	5.02357		2.25031	1.17428	0.240283
GBCG01017774	comp182971_c1_seq1		Q6DGY3	TCTA	T-cell leukemia translocation-altered gene protein homolog	55	0.85							0.598591	0.345432	0.266021	0.177137		2.25016	1.62105	0.105005
GBCG01010774	comp149412_c0_seq1		B0CR45	NAGS	Amino-acid acetyltransferase, mitochondrial (EC 2.3.1.1) (Arginine-requiring protein 2) (Glutamate N-acetyltransferase) (N-acetylglutamate synthase) (AGS) (NAGS)	50	0.29							0.649246	0.167803	0.288543	0.138804		2.25009	3.01605	0.00256093
GBCG01005127	comp143003_c0_seq1		Q5R6Q7	SNX16	Sorting nexin-16	44.4444	0.86							0.392847	0.26902	0.174603	0.0625531		2.24994	1.52247	0.12789
GBCG01003290	comp126830_c0_seq1		Q7TNR9	ARHG4	Rho guanine nucleotide exchange factor 4 (APC-stimulated guanine nucleotide exchange factor) (Asef)	67.3077	-12.6		XP_005425579.1	543273255	100	-22.22		0.27677	0.246705	0.123024	0.0943112		2.24973	1.18584	0.235684
GBCG01004629	comp141243_c0_seq1		Q91VH2	SNX9	Sorting nexin-9	93.6709	-35.32		XP_003204193.1	326915785	100	-35.79		0.434226	0.505722	0.193218	0.310607		2.24734	0.800958	0.423156
GBCG01042748	comp189539_c20_seq1								NP_616191.1	20090116	37.8378	0.77		3.43066	2.02415	1.52698	0.589835		2.24669	1.80087	0.0717241
GBCG01026944	comp188672_c11_seq1								WP_020670444.1	522159236	45.4545	0.87		0.490652	0.22401	0.218445	0.16882		2.24612	1.97417	0.0483623
GBCG01050402	comp189790_c22_seq1		Q9UFD9	RIM3A	RIMS-binding protein 3A (RIM-BP3.A) (RIMS-binding protein 3.1) (RIM-BP3.1)	58.0645	-14.81		XP_005281145.1	530573451	45.8333	-16.88		1.38738	1.76781	0.618158	0.4936		2.24437	0.835065	0.403681
GBCG01051080	comp189815_c12_seq1								XP_003051163.1	302914571	42.8571	-0.26		8.14141	3.38973	3.62863	1.62898		2.24366	2.38528	0.0170663
GBCG01046190	comp189651_c25_seq1		Q6PGF3	MED16	Mediator of RNA polymerase II transcription subunit 16 (Mediator complex subunit 16) (Thyroid hormone receptor-associated protein 5) (Thyroid hormone receptor-associated protein complex 95 kDa component) (Trap95) (Vitamin D3 receptor-interacting protein c	40.5405	0.47							4.83904	1.23577	2.15702	0.536193		2.24339	4.26504	1.99868e-05
GBCG01030061	comp189017_c34_seq1								XP_004931429.1	512927814	35.8025	0.29		4.25574	1.71752	1.89763	0.473623		2.24265	2.67982	0.00736616
GBCG01051726	comp189834_c29_seq1								WP_022985026.1	551588832	72.2222	0.99		0.984282	0.730096	0.438987	0.2852		2.24217	1.33633	0.181442
GBCG01021045	comp186210_c0_seq1		Q80Y61	BI2L2	Brain-specific angiogenesis inhibitor 1-associated protein 2-like protein 2 (BAI1-associated protein 2-like protein 2) (Planar intestinal- and kidney-specific BAR domain protein) (Pinkbar)	44.4444	-0.88		XP_005488666.1	542159878	97.561	-28.6519		0.452355	0.384867	0.201828	0.137588		2.24129	1.18864	0.234583
GBCG01030026	comp189016_c26_seq1		A5UEI7	CDD	Cytidine deaminase (EC 3.5.4.5) (Cytidine aminohydrolase) (CDA)	39.1304	0.16							0.805588	0.232182	0.359461	0.139106		2.2411	3.16603	0.00154535
GBCG01010301	comp147865_c3_seq1								XP_005497207.1	542184461	94.4444	-2.93549		0.868625	0.895109	0.387713	0.290057		2.24038	1.01857	0.308407
GBCG01044672	comp189598_c3_seq1		B5Z9L2	PDXJ	Pyridoxine 5'-phosphate synthase (PNP synthase) (EC 2.6.99.2)	41.9355	0.02		EGO03494.1	336375158	60	0.69		9.1091	1.57715	4.06788	0.467855		2.23927	5.31565	1.06275e-07
GBCG01025109	comp188248_c0_seq1								XP_005055846.1	525016559	55.1724	0.64		0.680103	0.642087	0.30376	0.196428		2.23894	1.10663	0.268453
GBCG01000702	comp62241_c0_seq1								XP_006177748.1	560902731	36.5854	0.98		0.54199	0.211117	0.242083	0.287345		2.23886	1.66086	0.0967416
GBCG01028608	comp188894_c0_seq1		P26016	FUR11	Furin-like protease 1, isoforms 1/1-X/2 (Furin-1) (EC 3.4.21.75) (Kex2-like endoprotease 1) (dKLIP-1)	66.6667	0.87		XP_005483846.1	542149796	100	-0.42		1.34595	0.404187	0.601234	0.149244		2.23865	3.81407	0.000136695
GBCG01000392	comp57158_c0_seq1		A9ISG4	RPOC	DNA-directed RNA polymerase subunit beta' (RNAP subunit beta') (EC 2.7.7.6) (RNA polymerase subunit beta') (Transcriptase subunit beta')	46.1538	0.96							0.524275	0.106334	0.234195	0.147753		2.23862	3.07538	0.00210233
GBCG01008413	comp146691_c0_seq1		D3YZU1	SHAN1	SH3 and multiple ankyrin repeat domains protein 1 (Shank1)	37.2549	0.05		XP_005530810.1	543375195	62.069	-4.18469		0.853142	0.268413	0.381204	0.092332		2.23802	3.27068	0.00107289
GBCG01026193	comp188531_c15_seq1		Q6P2D8	XRRA1	X-ray radiation resistance-associated protein 1	51.8519	-0.43							0.427409	0.109729	0.19105	0.145246		2.23715	1.89112	0.0586081
GBCG01009158	comp147211_c0_seq1		Q69154	ICP27	mRNA export factor ICP27 homolog	42.1053	0.15		EMC93690.1	449297672	33.7662	-0.845274		2.58989	1.43324	1.15793	0.28861		2.23665	1.97981	0.0477252
GBCG01064064	comp297212_c0_seq1								EJT74480.1	402079215	40.678	-1.58		2.10588	1.32329	0.941625	0.378533		2.23644	4.30804	1.64706e-05
GBCG01052799	comp189866_c25_seq1								XP_005683535.1	548476048	40	-0.15		0.886499	0.458212	0.396513	0.24756		2.23574	2.04272	0.0410801
GBCG01046585	comp189668_c1_seq1								EOA94182.1	483498815	32.0755	0.23		1.01145	0.83528	0.452655	0.166955		2.23447	1.31208	0.189495
GBCG01009117	comp147188_c0_seq1		P12392	ACHB4	Neuronal acetylcholine receptor subunit beta-4 (Neuronal acetylcholine receptor non-alpha-2 chain) (N-alpha 2)	37.1429	0.76		XP_004555954.1	499005357	29.6875	0.92		1.70058	0.62832	0.761132	0.300808		2.23427	2.8278	0.00468693
GBCG01051083	comp189815_c15_seq1								EMS46232.1	473786878	38.2979	0.98		7.85632	3.55071	3.51803	1.50822		2.23316	2.23474	0.0254342
GBCG01053671	comp189892_c28_seq1		P42003	MAD	Protein mothers against dpp	31.8182	0.93							1.04551	0.563763	0.468318	0.220095		2.23247	1.82966	0.0673005
GBCG01016031	comp180927_c2_seq1		O08746	MATN2	Matrilin-2	88.2353	0.61		XP_005499476.1	543716424	100	0.96		3.24881	1.01796	1.45529	0.367123		2.23241	3.28929	0.00100441
GBCG01003056	comp120105_c0_seq1		A1L1J6	ZN652	Zinc finger protein 652	71.7949	-22		XP_005532549.1	543378697	98.6842	-35.08		0.569844	0.266643	0.255264	0.175984		2.23237	1.81811	0.0690476
GBCG01000446	comp58060_c0_seq1		Q12397	STCA	Putative sterigmatocystin biosynthesis polyketide synthase (PKS)	40	0.17		XP_005470309.1	542188299	55.5556	0.98		1.00737	0.74094	0.451319	0.154923		2.23206	1.40172	0.161
GBCG01004449	comp140990_c0_seq1		Q503V9	ENDUB	Poly(U)-specific endoribonuclease-B (EC 3.1.-.-) (Protein endoU-B) (Uridylate-specific endoribonuclease-B)	50	0.63							0.456031	0.461244	0.204424	0.108805		2.23081	1.05114	0.293194
GBCG01010854	comp150695_c0_seq1		Q9QJ59	B4	Protein B4	47.3684	0.86							0.507531	0.157872	0.227514	0.0859874		2.23077	2.22393	0.0261535
GBCG01014099	comp174610_c0_seq1								YP_005850489.1	385814096	45.1613	0.75		0.272376	0.139837	0.122102	0.095322		2.23072	1.64682	0.0995944
GBCG01007553	comp145992_c0_seq1		Q7Z5L9	I2BP2	Interferon regulatory factor 2-binding protein 2 (IRF-2-binding protein 2) (IRF-2BP2)	80.198	-37.76		XP_005518588.1	543345518	97.8261	-46.45		1.03922	0.775943	0.465879	0.264024		2.23066	1.42977	0.152784
GBCG01065753	comp919914_c0_seq1		P10258	GAG	Gag polyprotein [Cleaved into: Matrix protein p10; Phosphorylated protein pp21; Protein p3; Protein p8; Protein n; Capsid protein p27; Nucleocapsid protein p14]	63.1579	0.86							0.344171	0.368906	0.154301	0.13338		2.23051	0.974168	0.329973
GBCG01048770	comp189738_c10_seq1								CCA67607.1	353235596	66.6667	0.17		1.51547	0.202094	0.679749	0.418892		2.22945	3.17347	0.00150631
GBCG01049021	comp189747_c29_seq1		Q8CH84	ELAV2	ELAV-like protein 2 (Hu-antigen B) (HuB)	79.5455	-36.48		XP_005533934.1	543381481	98.8764	-44.36		0.739073	0.252432	0.331538	0.279967		2.22923	2.23829	0.0252019
GBCG01040602	comp189466_c19_seq1								XP_002577162.1	256081813	50	0.99		1.0342	0.589648	0.463936	0.367611		2.22918	1.73198	0.0832776
GBCG01034067	comp189231_c19_seq1								XP_004919137.1	512876767	41.9355	0.41		0.780737	0.633571	0.350264	0.177452		2.22899	1.20506	0.22818
GBCG01043300	comp189554_c10_seq1								XP_003665650.1	367032734	32.0755	0.87		4.44057	1.74294	1.99272	0.528307		2.2284	2.5781	0.00993438
GBCG01048919	comp189744_c4_seq1		Q3ZB98	BCAS1	Breast carcinoma-amplified sequence 1 homolog (Protein whose mRNA is enriched in synaptosomes 2) (Pmes-2) (Fragment)	31.1111	0.64		XP_004175079.1	449471881	85.1852	-28.48		0.906999	0.36485	0.407247	0.311797		2.22715	2.36857	0.0178568
GBCG01033143	comp189195_c24_seq1								YP_007136135.1	428297829	38.2979	0.98		3.43509	0.859737	1.54274	0.189686		2.22661	3.96743	7.26529e-05
GBCG01002809	comp114502_c0_seq1		O57472	CHRD	Chordin (Protein chordino)	32.4324	0.63							0.475862	0.285895	0.213762	0.198615		2.22613	1.3727	0.169846
GBCG01050420	comp189791_c4_seq1		Q9TTC2	GAG	Gag polyprotein (Core polyprotein) [Cleaved into: Matrix protein p15 (MA); RNA-binding phosphoprotein p12 (pp12); Capsid protein p30 (CA); Nucleocapsid protein p10 (NC-gag)]	40.9091	-3.15		XP_005437156.1	541963919	47.6923	-48.1319		1.34559	1.73896	0.604608	0.734267		2.22556	0.787498	0.430991
GBCG01038368	comp189398_c30_seq1								XP_002187102.2	449514393	77.7778	-4.48		0.874581	0.613306	0.393059	0.299195		2.22506	1.3534	0.175927
GBCG01022618	comp187374_c4_seq1		Q14520	HABP2	Hyaluronan-binding protein 2 (EC 3.4.21.-) (Factor VII-activating protease) (Factor seven-activating protease) (FSAP) (Hepatocyte growth factor activator-like protein) (Plasma hyaluronan-binding protein) [Cleaved into: Hyaluronan-binding protein 2 50 kDa	41.1765	0.75							3.10062	0.511935	1.39362	0.445283		2.22487	4.93145	8.16216e-07
GBCG01046921	comp189677_c23_seq1								XP_005438186.1	541967445	82.3529	0.678037		15.0227	8.17096	6.75266	2.84837		2.22471	1.90942	0.0562081
GBCG01022018	comp187021_c2_seq1		Q13201	MMRN1	Multimerin-1 (EMILIN-4) (Elastin microfibril interface located protein 4) (Elastin microfibril interfacer 4) (Endothelial cell multimerin) [Cleaved into: Platelet glycoprotein Ia*; 155 kDa platelet multimerin (p-155) (p155)]	71.9512	-29.29		XP_005517519.1	543342300	98.7805	-39.5		0.415404	0.620963	0.186731	0.240658		2.22461	0.659078	0.509846
GBCG01003813	comp139780_c0_seq1		Q8BL03	MCATL	Mitochondrial carnitine/acylcarnitine carrier protein CACL (Carnitine/acylcarnitine translocase-like) (CACT-like) (Mitochondrial ornithine transporter 3) (Solute carrier family 25 member 29)	76.3158	-28.03		XP_005520189.1	543350004	100	-36.36		0.475263	0.343106	0.213653	0.427306		2.22446	0.874884	0.381637
GBCG01003760	comp139652_c0_seq1		Q8K4C2	I17RC	Interleukin-17 receptor C (IL-17 receptor C) (IL-17RC) (Interleukin-17 receptor-like protein) (IL-17RL) (ZcytoR14)	54.5455	0.05							0.544904	0.259931	0.244985	0.30719		2.22423	1.42022	0.155544
GBCG01015951	comp180819_c8_seq1		P0CE94	TALA	Talin-A (Filopodin)	45.8333	0.52							0.292247	0.116131	0.131409	0.108741		2.22395	1.49456	0.13503
GBCG01056143	comp189962_c40_seq1		Q9W2C3	ASPG2	L-asparaginase-like protein CG4372	57.1429	0.76							0.437662	0.281704	0.19682	0.180424		2.22366	1.47516	0.14017
GBCG01028824	comp188915_c15_seq1								EOA94861.1	483500746	91.3043	-12.98		1.62424	0.990356	0.730489	0.207857		2.2235	1.76743	0.0771565
GBCG01044816	comp189601_c31_seq1		Q61645	HAIR	Protein hairless	50	0.512528							0.651138	0.324368	0.292846	0.207029		2.22349	1.90816	0.0563707
GBCG01044466	comp189591_c14_seq1		Q7YR39	DHX16	Putative pre-mRNA-splicing factor ATP-dependent RNA helicase DHX16 (EC 3.6.4.13) (ATP-dependent RNA helicase #3) (DEAH-box protein 16)	76.25	-31.5		XP_005431543.1	543299379	97.5	-38.1		0.362594	0.156385	0.163129	0.123029		2.22274	1.91646	0.0553063
GBCG01044861	comp189602_c37_seq1								AAP88020.1	32812298	51.4286	-16.58		1.17074	0.183291	0.526731	0.13257		2.22266	4.06371	4.82985e-05
GBCG01018723	comp184061_c2_seq1		Q86VW2	ARHGP	Rho guanine nucleotide exchange factor 25 (Guanine nucleotide exchange factor GEFT) (Rac/Cdc42/Rho exchange factor GEFT) (RhoA/Rac/Cdc42 guanine nucleotide exchange factor GEFT) (p63RhoGEF)	50	0.63		EGX90728.1	346321128	35.0877	-0.42		0.365005	0.0988438	0.164223	0.144311		2.22262	1.52844	0.126402
GBCG01038363	comp189398_c25_seq1		P25058	GAG	Gag polyprotein [Cleaved into: Matrix protein p15 (MA); Capsid protein p24 (CA); Core protein p12]	28.3333	-0.87		XP_005062924.1	525031115	63.8889	-30.08		1.32424	0.625669	0.596097	0.137368		2.22153	2.23265	0.0255718
GBCG01050408	comp189790_c28_seq1								EMC76880.1	449265732	63.7931	-11.66		2.49204	0.26326	1.12189	0.522069		2.2213	5.0204	5.15627e-07
GBCG01049757	comp189770_c12_seq1								EGF83252.1	328773215	52.6316	0.85		0.891181	0.625558	0.401429	0.206771		2.22002	1.50328	0.132767
GBCG01047463	comp189697_c4_seq1		P29400	CO4A5	Collagen alpha-5(IV) chain	86.4407	-23.96		AAH43317.1	27696597	86.4407	-22.09		0.465893	0.257528	0.209901	0.165792		2.21959	1.55098	0.120905
GBCG01006380	comp145026_c1_seq1		O95932	TGM3L	Protein-glutamine gamma-glutamyltransferase 6 (EC 2.3.2.13) (Transglutaminase Y) (TGY) (TGase Y) (Transglutaminase-3-like) (TGase-3-like) (Transglutaminase-6) (TG6) (TGase-6)	40	-9.7		XP_005524752.1	543362764	96.6292	-41.47		2.1353	1.06501	0.962157	0.82623		2.21929	1.69334	0.0903909
GBCG01001875	comp79880_c0_seq1								XP_005422590.1	543264613	62.7907	-4.47		1.07834	0.888453	0.485909	0.3352		2.21922	1.19291	0.232906
GBCG01055703	comp189950_c36_seq1								XP_005052661.1	525010060	70.6897	-11.69		8.69687	3.70935	3.91914	0.730237		2.21908	2.52243	0.0116548
GBCG01060675	comp190092_c14_seq1								NP_001271004.1	545686828	63.6364	0.98		1.49807	0.538823	0.675116	0.283006		2.21899	2.53735	0.0111696
GBCG01061231	comp190107_c1_seq1								XP_005299784.1	530620218	77.3333	-31.2972		1.66596	1.92921	0.750805	1.25754		2.21889	0.798446	0.424612
GBCG01030934	comp189073_c6_seq1		Q8ER59	RL32	50S ribosomal protein L32	42.8571	0.87							0.414341	0.22604	0.186775	0.159691		2.21839	1.55155	0.120771
GBCG01014095	comp174586_c0_seq1		Q8A255	MRAY	Phospho-N-acetylmuramoyl-pentapeptide-transferase (EC 2.7.8.13) (UDP-MurNAc-pentapeptide phosphotransferase)	51.7241	-0.41							0.465881	0.265947	0.210011	0.173823		2.21836	1.6864	0.0917175
GBCG01023178	comp187571_c4_seq1								XP_005492856.1	542168587	97.0588	-15.8329		0.417353	0.133838	0.188212	0.252311		2.21746	1.32285	0.185884
GBCG01026523	comp188594_c5_seq1		Q9ER88	RT29	28S ribosomal protein S29, mitochondrial (MRP-S29) (S29mt) (Death-associated protein 3) (DAP-3)	68.4211	-25.48		XP_002192580.2	449490015	88.1579	-32.41		0.428876	0.311267	0.193466	0.241636		2.2168	1.15257	0.249087
GBCG01000323	comp56343_c0_seq1		Q76NI1	VKIND	Protein very KIND (Cerebral protein 9) (KIND domain-containing protein 1) (Kinase non-catalytic C-lobe domain-containing protein 1) (Ras-GEF domain-containing family member 2)	43.75	0.51		XP_004695351.1	507984649	45.6522	0.41		1.15081	1.07295	0.519422	0.36724		2.21556	1.09406	0.27393
GBCG01020230	comp185476_c1_seq1		Q631P8	MURB2	UDP-N-acetylenolpyruvoylglucosamine reductase 2 (EC 1.3.1.98) (UDP-N-acetylmuramate dehydrogenase 2)	47.0588	0.51							0.389684	0.421645	0.175929	0.0926562		2.21501	0.96115	0.336477
GBCG01048358	comp189724_c16_seq1		Q54P47	NDRC	Probable serine/threonine-protein kinase ndrC (EC 2.7.11.1) (Nuclear DBF2-related kinase C)	57.1429	-0.43							0.733199	0.359999	0.331039	0.212653		2.21484	3.17774	0.00148429
GBCG01023502	comp187697_c3_seq1		P55201	BRPF1	Peregrin (Bromodomain and PHD finger-containing protein 1) (Protein Br140)	95.7346	-112.81		XP_005142170.1	527247697	100	-115.21		0.762177	0.259303	0.344145	0.18845		2.2147	2.39973	0.0164072
GBCG01013274	comp172044_c0_seq1		Q08DN7	VAV	Proto-oncogene vav	85.5072	-30.8		XP_005533605.1	543380821	97.1014	-33.7		0.362607	0.182761	0.163786	0.208064		2.21391	1.70142	0.088864
GBCG01057840	comp190013_c42_seq1								XP_005039995.1	524984012	100	-1.35		4.36206	1.84199	1.97071	0.394178		2.21345	2.44531	0.0144727
GBCG01064377	comp370958_c0_seq1								EKC36890.1	405972103	65	0.87		1.42831	0.577516	0.645328	0.216547		2.2133	4.18256	2.88241e-05
GBCG01058426	comp190031_c32_seq1								EGT50197.1	341894262	46.1538	0.98		2.95749	2.41646	1.33661	0.919095		2.21268	1.25261	0.210349
GBCG01011680	comp166628_c0_seq1								XP_005427350.1	543278516	68.5714	0.06		0.340855	0.209593	0.154078	0.266312		2.21223	1.1934	0.232714
GBCG01011662	comp166514_c0_seq1		A6GWT7	ILVD	Dihydroxy-acid dehydratase (DAD) (EC 4.2.1.9)	60	0.41							0.591229	0.515391	0.267288	0.19567		2.21195	1.14959	0.250314
GBCG01059571	comp190062_c14_seq1								XP_005717414.1	546320910	43.3333	0.99		1.05083	0.407353	0.475393	0.133811		2.21045	2.50721	0.012169
GBCG01008315	comp146611_c0_seq1								EFN60488.1	307166306	86.6667	0.400072		0.44345	0.193186	0.200647	0.191478		2.2101	1.60988	0.107424
GBCG01021643	comp186711_c3_seq1		P55160	NCKPL	Nck-associated protein 1-like (Hematopoietic protein 1) (Membrane-associated protein HEM-1)	74.5098	-17.24		XP_005532912.1	543379430	94.1176	-27.0281		0.720436	0.520412	0.326076	0.250043		2.20941	1.37219	0.170005
GBCG01034108	comp189236_c4_seq1		P60509	ERB1	HERV-R(b)_3p24.3 provirus ancestral Env polyprotein (Endogenous retrovirus group PABLB member 1) (Envelope polyprotein) (HERV-R(b) Env protein) [Includes: Surface protein domain (SU); Transmembrane protein domain (TM)]	48.4848	-0.93		XP_006039004.1	557332394	46.9136	-10.51		0.791974	0.0625603	0.358497	0.0854045		2.20915	3.71521	0.000203039
GBCG01013442	comp172541_c1_seq1		Q647I9	NALP5	NACHT, LRR and PYD domains-containing protein 5 (Mater protein homolog)	60.8696	0.68							0.559551	0.138029	0.253316	0.0823045		2.2089	2.97842	0.00289737
GBCG01013076	comp171424_c0_seq1								WP_023740263.1	563534082	41.6667	0.952183		0.400344	0.297209	0.181325	0.08949		2.20787	1.32082	0.186562
GBCG01029871	comp189005_c4_seq1		Q9I969	TXLNB	Beta-taxilin (Muscle-derived protein 77)	30.4348	-1.05		EMC85289.1	449276955	40.7895	-15.68		0.962597	0.198446	0.436211	0.109209		2.20673	4.31548	1.5926e-05
GBCG01056704	comp189981_c10_seq1								XP_005059488.1	525024027	61.5385	0.731972		2.96757	1.58631	1.34489	0.306223		2.20656	5.36163	8.24726e-08
GBCG01007219	comp145692_c1_seq1		Q8N0W4	NLGNX	Neuroligin-4, X-linked (Neuroligin X) (HNLX)	76.9231	-61.53		XP_005349810.1	532012043	86	-69.87		0.772298	0.299415	0.350016	0.183632		2.20647	2.41115	0.0159022
GBCG01006327	comp144990_c0_seq1		C6KSQ6	RAD50	Probable DNA repair protein RAD50	42.8571	0.46							1.97545	2.13131	0.895624	0.381436		2.20567	1.00913	0.312914
GBCG01007565	comp146003_c1_seq1		Q3MHF7	MTAP	S-methyl-5'-thioadenosine phosphorylase (EC 2.4.2.28) (5'-methylthioadenosine phosphorylase) (MTA phosphorylase) (MTAP) (MTAPase)	84.5455	-47.85		XP_002194887.2	449514085	99.0909	-56.19		0.592358	0.3246	0.268563	0.0957194		2.20566	1.93833	0.0525826
GBCG01020713	comp185918_c1_seq1		Q9Y6Y1	CMTA1	Calmodulin-binding transcription activator 1	73.75	-26.05		XP_002192146.2	449486820	86.8687	-34.98		0.39995	0.317968	0.181358	0.24313		2.20531	1.06524	0.286766
GBCG01002831	comp115125_c0_seq1		Q2NBZ2	PNP	Polyribonucleotide nucleotidyltransferase (EC 2.7.7.8) (Polynucleotide phosphorylase) (PNPase)	56	0.52							0.39965	0.0298788	0.181274	0.225142		2.20468	1.59461	0.1108
GBCG01013334	comp172231_c2_seq1								EQB55116.1	530474969	47.0588	0.76		0.323338	0.191814	0.146672	0.12729		2.20449	1.46009	0.144264
GBCG01009456	comp147374_c0_seq1								EMC85890.1	449277868	63.3333	-2.28		1.37471	0.358004	0.623837	0.339586		2.20363	3.45876	0.000542674
GBCG01000160	comp54175_c0_seq1								ERN04342.1	548844768	41.1765	0.98		0.567334	0.431316	0.25747	0.244761		2.20349	1.20193	0.229389
GBCG01016315	comp181287_c2_seq1		Q3KNA1	MRGB2	Mas-related G-protein coupled receptor member B2	65	-13.4133		XP_005531847.1	543377283	93.4307	-61.65		0.716751	0.34637	0.325347	0.240105		2.20304	1.90603	0.0566463
GBCG01065931	comp1089270_c0_seq1		Q9BZ72	PITM2	Membrane-associated phosphatidylinositol transfer protein 2 (Phosphatidylinositol transfer protein, membrane-associated 2) (PITPnm 2) (Pyk2 N-terminal domain-interacting receptor 3) (NIR-3)	88.6076	-36.13		XP_004945602.1	513210009	100	-38.22		0.329402	0.405015	0.149533	0.299066		2.20287	0.66132	0.508407
GBCG01009854	comp147603_c3_seq1								XP_004654353.1	507540699	53.8462	0.86		0.651607	0.146954	0.295804	0.0924328		2.20283	3.09927	0.00194
GBCG01022851	comp187472_c1_seq1								XP_005526927.1	543367141	97.7778	-30.3891		28.4929	7.83582	12.9351	4.66188		2.20276	3.41391	0.000640372
GBCG01001631	comp76776_c0_seq1		Q2KJF7	GLCTK	Glycerate kinase (EC 2.7.1.31)	48.2759	0.52							1.22184	0.602041	0.554786	0.236693		2.20237	1.9054	0.0567279
GBCG01025548	comp188394_c0_seq1		P31792	POL	Pol polyprotein [Cleaved into: Reverse transcriptase/ribonuclease H (RT) (EC 2.7.7.49) (EC 2.7.7.7) (EC 3.1.26.4); Integrase (IN)] (Fragment)	42.5532	-1.11		XP_005140594.1	527244497	56.1404	-9.23122		0.618078	0.280905	0.28067	0.233572		2.20215	1.92905	0.0537249
GBCG01056789	comp189983_c1_seq1		A1CW63	ACRB	Probable ubiquitination network signaling protein acrB (Acriflavine resistance protein B)	46.6667	0.95		XP_005525558.1	543364391	82.6667	-30.938		1.84611	0.584439	0.838467	0.196114		2.20177	3.07418	0.00211082
GBCG01036956	comp189353_c1_seq1		P21329	RTJK	RNA-directed DNA polymerase from mobile element jockey (EC 2.7.7.49) (Reverse transcriptase)	38	-2.27		EMP34034.1	465975152	64.8148	-10.62		0.81102	0.499604	0.368489	0.347454		2.20093	1.61966	0.105306
GBCG01029278	comp188960_c6_seq1		Q7VRW4	NUON	NADH-quinone oxidoreductase subunit N (EC 1.6.99.5) (NADH dehydrogenase I subunit N) (NDH-1 subunit N)	57.8947	0.75							0.694443	0.263455	0.315593	0.330197		2.20044	1.67306	0.0943149
GBCG01053574	comp189890_c6_seq1		A5PF08	CTL4	Choline transporter-like protein 4 (Solute carrier family 44 member 4)	41.3793	0.4							0.868879	0.27652	0.394883	0.0234634		2.20035	3.0925	0.00198481
GBCG01044437	comp189589_c30_seq1		Q8BG58	P4HTM	Transmembrane prolyl 4-hydroxylase (P4H-TM) (EC 1.14.11.-) (Hypoxia-inducible factor prolyl hydroxylase 4) (HIF-PH4) (HIF-prolyl hydroxylase 4) (HPH-4)	83.9779	-160.209		XP_002187460.2	449474151	97.7901	-203.032		3.69001	2.38666	1.67762	0.516511		2.19955	1.65587	0.0977482
GBCG01042605	comp189534_c41_seq1		Q123B6	SYR	Arginine--tRNA ligase (EC 6.1.1.19) (Arginyl-tRNA synthetase) (ArgRS)	45.4545	0.75							1.26043	0.338938	0.573185	0.374466		2.199	2.45945	0.0139151
GBCG01034570	comp189256_c4_seq1								BAJ98197.1	326491945	43.6364	-0.29		0.557684	0.380173	0.253633	0.121339		2.19879	1.45222	0.146442
GBCG01007727	comp146119_c0_seq1								XP_005428615.1	543282282	88.4615	-3.43		0.984919	0.619494	0.447949	0.259845		2.19873	1.65414	0.0980989
GBCG01019873	comp185170_c0_seq1		Q5XG71	UTP20	Small subunit processome component 20 homolog (Down-regulated in metastasis protein)	75.641	-62.53		XP_005421725.1	543262414	100	-82.16		0.860789	0.601089	0.391601	0.271568		2.19813	1.48006	0.138858
GBCG01052399	comp189855_c27_seq1		Q8CF82	ABCA5	ATP-binding cassette sub-family A member 5	61.7647	-14.1		XP_005428727.1	543282555	89.5522	-25.93		0.436109	0.336931	0.198405	0.230515		2.19807	1.05942	0.289409
GBCG01011251	comp154713_c0_seq1								EPY77455.1	528757796	38.1818	0.482047		0.411929	0.442308	0.187419	0.170387		2.1979	0.941393	0.346504
GBCG01024614	comp188091_c6_seq1								WP_006781456.1	493834203	51.6129	0.98		0.602972	0.592282	0.274399	0.298551		2.19743	0.963681	0.335206
GBCG01051436	comp189824_c42_seq1		Q7TN58	TMC8	Transmembrane channel-like protein 8 (Epidermodysplasia verruciformis protein 2 homolog)	45.7143	0.95							3.76735	1.57417	1.71554	0.542793		2.19601	5.98125	2.21429e-09
GBCG01020400	comp185645_c0_seq1		O83384	Y369	Uncharacterized protein TP_0369	47.0588	-0.08		XP_005494373.1	542173706	80.4348	-30.7204		1.81697	0.45003	0.827558	0.481996		2.19558	2.62667	0.00862237
GBCG01000086	comp52948_c0_seq1		A7TN25	ENOPH	Enolase-phosphatase E1 (EC 3.1.3.77) (2,3-diketo-5-methylthio-1-phosphopentane phosphatase)	46.4286	0.39							0.57418	0.494098	0.261531	0.240562		2.19546	1.15154	0.249509
GBCG01052835	comp189868_c1_seq1								XP_005502236.1	543722097	94.5946	-11.5		0.650526	0.241371	0.296316	0.023568		2.19538	2.49102	0.0127378
GBCG01017580	comp182772_c0_seq1		A7MBI3	L2HDH	L-2-hydroxyglutarate dehydrogenase, mitochondrial (EC 1.1.99.2) (Duranin)	70.0787	-48.78		XP_005047959.1	525000442	94.5736	-63.73		0.453396	0.438642	0.206555	0.112714		2.19503	1.11182	0.266217
GBCG01016426	comp181442_c1_seq1		Q80WC3	TNC18	Trinucleotide repeat-containing gene 18 protein (Zinc finger protein 469)	47.2222	-1.69		XP_005368057.1	532050586	45.2381	-0.41		0.375847	0.207496	0.171228	0.210973		2.19501	1.37313	0.169711
GBCG01038309	comp189397_c18_seq1		P14266	E1BL	E1B protein, large T-antigen (E1B 55 kDa protein) (E1B-55K)	43.75	0.32							5.55257	2.15999	2.52991	0.375484		2.19477	14.9036	0
GBCG01039762	comp189441_c16_seq1		A8YXN4	ECFT	Energy-coupling factor transporter transmembrane protein EcfT (ECF transporter T component EcfT)	48.1481	0.05							3.06777	0.388207	1.39783	0.465759		2.19466	11.954	0
GBCG01058647	comp190037_c25_seq1		Q9TTK6	AOC3	Membrane primary amine oxidase (EC 1.4.3.21) (Copper amine oxidase) (Semicarbazide-sensitive amine oxidase) (SSAO) (Vascular adhesion protein 1) (VAP-1)	47.9452	-12.25		XP_005429669.1	543291045	98.6301	-35.31		0.576579	0.354052	0.263013	0.168848		2.1922	1.45935	0.14447
GBCG01011361	comp157426_c1_seq1		P44134	Y1244	Uncharacterized protein HI_1244	39.3939	0.29							0.234119	0.15983	0.106798	0.0953547		2.19217	1.16012	0.246002
GBCG01062167	comp190128_c35_seq1		O88573	AFF1	AF4/FMR2 family member 1 (Proto-oncogene AF4) (Protein AF-4)	41.8605	-1		XP_005532399.1	543378393	38.7097	-0.87		1.22118	0.875001	0.557354	0.20614		2.19103	1.40914	0.158794
GBCG01053989	comp189900_c28_seq1		Q8VHS5	ASB16	Ankyrin repeat and SOCS box protein 16 (ASB-16)	63.0435	-11.56		XP_005532537.1	543378673	91.4894	-15.72		2.46797	1.60892	1.12666	0.307567		2.19053	1.67151	0.0946206
GBCG01042603	comp189534_c39_seq1								EMC85404.1	449277128	57.4468	-5.47		1.19737	0.13724	0.54671	0.228783		2.19014	4.46381	8.05159e-06
GBCG01063825	comp243367_c0_seq1								XP_001231985.3	513200920	68.9655	0.78		5.12257	1.86282	2.33919	0.956402		2.18989	2.6554	0.00792144
GBCG01046732	comp189672_c29_seq1								XP_003386122.1	340375196	24.5902	0.98		5.48797	6.29665	2.50642	1.41172		2.18956	0.926971	0.353942
GBCG01037745	comp189377_c53_seq1		P32946	LIP2	Lipase 2 (EC 3.1.1.3)	43.4783	0.65							1.69487	0.69913	0.774125	0.190104		2.18939	4.87892	1.06666e-06
GBCG01022168	comp187149_c0_seq1		Q8CBY3	LENG8	Leukocyte receptor cluster member 8 homolog	77.9221	-29.52		XP_005534589.1	543382799	93.2432	-33.81		7.35476	3.94962	3.3593	0.749296		2.18937	1.99879	0.0456309
GBCG01005012	comp142639_c0_seq1		Q9UNI6	DUS12	Dual specificity protein phosphatase 12 (EC 3.1.3.16) (EC 3.1.3.48) (Dual specificity tyrosine phosphatase YVH1)	72.8571	-24.31		XP_005420640.1	543259133	100	-33.58		0.480657	0.454407	0.219555	0.316489		2.18923	0.888034	0.374522
GBCG01005925	comp144640_c0_seq1		P50786	VL1	Major capsid protein L1	50	-0.07							1.97666	2.70329	0.903037	0.779849		2.1889	0.753899	0.45091
GBCG01061342	comp190109_c41_seq1		Q6P4Z2	CO2A1	Collagen alpha-1(II) chain (Alpha-1 type II collagen)	43.75	0.75		XP_005780045.1	551591692	41.8605	-0.65		1.99299	0.683366	0.910569	0.372318		2.18873	2.62101	0.00876706
GBCG01019598	comp184879_c1_seq1		Q99KK2	NEUA	N-acylneuraminate cytidylyltransferase (EC 2.7.7.43) (CMP-N-acetylneuraminic acid synthase) (CMP-NeuNAc synthase)	84.2857	-26.86		XP_005492785.1	542168441	98.5714	-30.57		0.232797	0.159367	0.106364	0.212728		2.18868	0.87532	0.3814
GBCG01039733	comp189440_c35_seq1								XP_002194446.2	449497324	80.9524	0.87		0.721778	0.315039	0.329789	0.138456		2.18861	3.10343	0.00191291
GBCG01047080	comp189680_c35_seq1		Q3YSV8	SYA	Alanine--tRNA ligase (EC 6.1.1.7) (Alanyl-tRNA synthetase) (AlaRS)	48.2759	-0.58							0.620096	0.233214	0.283412	0.117516		2.18797	3.42089	0.000624176
GBCG01020280	comp185511_c0_seq1		Q1ZXD6	ROCO5	Probable serine/threonine-protein kinase roco5 (EC 2.7.11.1) (Ras of complex proteins and C-terminal of roc 5)	57.1429	0.95							0.578869	1.05976	0.264709	0.301105		2.18681	0.559072	0.576112
GBCG01028952	comp188924_c2_seq1								XP_002841421.1	296423760	51.6129	0.98		0.541559	0.164399	0.24769	0.186808		2.18644	1.89339	0.0583066
GBCG01003694	comp139264_c0_seq1		O94457	ERG31	C-5 sterol desaturase erg31 (EC 1.3.3.-) (Ergosterol Delta(5,6) desaturase erg31) (Ergosterol biosynthesis protein 31) (Sterol-C5-desaturase erg31)	65	0.41							0.3561	0.337724	0.16289	0.147828		2.18614	0.941888	0.346249
GBCG01020998	comp186171_c2_seq1								AAA49022.1	555472	51.7857	-4.6		0.761374	0.205704	0.348281	0.207019		2.18609	3.07879	0.0020784
GBCG01028996	comp188932_c0_seq1								XP_005508777.1	543735622	62.069	-0.96		1.44886	0.568741	0.662857	0.41532		2.18578	2.21896	0.0264894
GBCG01053763	comp189895_c22_seq1		O80925	AGD7	ADP-ribosylation factor GTPase-activating protein AGD7 (ARF GAP AGD7) (Protein ARF-GAP DOMAIN 7) (AtAGD7) (Protein PDE1 SUPPRESSOR 1)	55	0.88		XP_002506383.1	255088922	42.8571	0.70621		11.0068	6.77695	5.03633	3.33887		2.18548	1.58211	0.113624
GBCG01007366	comp145831_c1_seq1		Q5ZKI4	CCD93	Coiled-coil domain-containing protein 93	95.9459	-77.96		XP_005487981.1	542158462	100	-78.92		0.584757	0.27627	0.267603	0.282481		2.18517	1.9063	0.0566107
GBCG01018156	comp183436_c1_seq1		C1D8S5	DCTA	C4-dicarboxylate transport protein	50	0.52							0.2301	0.175614	0.105312	0.12166		2.18493	1.13958	0.254462
GBCG01012825	comp170888_c0_seq1		Q8QGW7	LITAF	Lipopolysaccharide-induced tumor necrosis factor-alpha factor homolog (LPS-induced TNF-alpha factor homolog) (Small integral membrane protein of lysosome/late endosome)	78.0142	-63.15		XP_005420484.1	543258663	95.7746	-78.99		0.89154	0.124058	0.408146	0.576252		2.18436	1.62018	0.105193
GBCG01005016	comp142668_c0_seq1		Q2GLI8	DNLJ	DNA ligase (EC 6.5.1.2) (Polydeoxyribonucleotide synthase [NAD(+)])	41.6667	0.87							0.531287	0.241904	0.243245	0.0887521		2.18417	2.29506	0.0217298
GBCG01010954	comp152042_c1_seq1		Q9EQ28	DPOD3	DNA polymerase delta subunit 3 (DNA polymerase delta subunit p66)	61.7647	-8.44495		XP_005430484.1	543296432	86.25	-40.0799		0.426071	0.354685	0.195163	0.123751		2.18315	1.2134	0.224977
GBCG01029217	comp188957_c1_seq1		Q4R8L2	LSG1	Large subunit GTPase 1 homolog (EC 3.6.1.-)	36.3636	-0.09		EMC82844.1	449273329	53.125	0.49		3.18294	1.64252	1.45799	0.544137		2.1831	1.97093	0.0487314
GBCG01007641	comp146058_c2_seq1								ETE71993.1	565321145	92	-2.16		0.367113	0.254972	0.168209	0.147814		2.18248	1.15526	0.247983
GBCG01011257	comp154809_c0_seq1		Q6NRQ1	B3GL2	UDP-GalNAc:beta-1,3-N-acetylgalactosaminyltransferase 2 (Beta-1,3-GalNAc-T2) (EC 2.4.1.-) (Beta-1,3-N-acetylgalactosaminyltransferase II)	55	0.86							0.55243	0.25024	0.253151	0.190779		2.18222	2.07876	0.0376398
GBCG01020291	comp185520_c0_seq1		Q27772	C1TC	C-1-tetrahydrofolate synthase, cytoplasmic (C1-THF synthase) [Includes: Methylenetetrahydrofolate dehydrogenase (EC 1.5.1.5); Methenyltetrahydrofolate cyclohydrolase (EC 3.5.4.9); Formyltetrahydrofolate synthetase (EC 6.3.4.3)]	65.2174	0.4							0.454023	0.305888	0.208131	0.0872841		2.18143	1.60548	0.108389
GBCG01027716	comp188794_c1_seq1		Q8BPI1	KTU	Protein kintoun (Dynein assembly factor 2, axonemal)	41.4634	-0.06		WP_022918333.1	551298312	54.7619	-3.32		1.60173	0.981079	0.734326	0.320957		2.18122	1.63243	0.102588
GBCG01047278	comp189686_c51_seq1								XP_005423748.1	543267894	88.8889	-5.53		0.573023	0.496559	0.262725	0.103971		2.18108	1.17218	0.241125
GBCG01017932	comp183166_c0_seq1		Q5RFL7	VEZA	Vezatin	42.8571	0.86							0.58356	0.107569	0.267606	0.128803		2.18067	2.75141	0.00593388
GBCG01060846	comp190096_c27_seq1								XP_005038788.1	524981522	57.1429	-1.95		12.4892	7.88179	5.72759	2.20896		2.18053	1.65056	0.0988283
GBCG01043351	comp189556_c12_seq1								XP_005431480.1	543299194	57.8947	-1.69		0.186562	0.174142	0.0855804	0.171161		2.17997	0.77752	0.436852
GBCG01015462	comp180250_c1_seq1		Q91V09	WDR13	WD repeat-containing protein 13	67.5	-5.88		XP_005533813.1	543381239	94.5946	-14.9348		0.715814	0.496827	0.328411	0.222612		2.17963	1.35441	0.175605
GBCG01053811	comp189896_c10_seq1		Q12770	SCAP	Sterol regulatory element-binding protein cleavage-activating protein (SCAP) (SREBP cleavage-activating protein)	100	-12.45		XP_004939097.1	513167095	93.0233	-11.79		1.51131	0.38707	0.693425	0.317685		2.17948	3.27812	0.001045
GBCG01041606	comp189503_c44_seq1		A2BMI0	FEN	Flap endonuclease 1 (FEN-1) (EC 3.1.-.-) (Flap structure-specific endonuclease 1)	45.7143	0.4		XP_004403351.1	472367637	53.6585	0.41		0.613334	0.366924	0.281418	0.389675		2.17944	1.20273	0.229082
GBCG01053742	comp189895_c1_seq1		Q9CS74	SGT1	Protein SGT1 homolog (Ecdysoneless homolog)	46.1538	-3.13		XP_005062894.1	525031049	64.1026	-12.1308		3.35479	2.65443	1.53945	0.985496		2.17921	1.27225	0.203285
GBCG01026563	comp188603_c0_seq1		B1AZA5	TM245	Transmembrane protein 245	98.6111	-34.52		XP_005483050.1	542148125	100	-32.78		0.364527	0.175697	0.167383	0.107247		2.17781	1.72197	0.0850742
GBCG01043348	comp189556_c9_seq1		P90761	STNB	Putative stoned B-like protein (Adaptin-related protein 10) (Uncoordinated protein 41)	34.7826	0.63							3.90638	1.91432	1.79398	0.8234		2.1775	2.03381	0.0419704
GBCG01004275	comp140724_c0_seq1		A4XK85	DNLJ	DNA ligase (EC 6.5.1.2) (Polydeoxyribonucleotide synthase [NAD(+)])	37.8378	0.75							0.338941	0.150363	0.155663	0.191181		2.1774	1.40526	0.159943
GBCG01002255	comp87319_c0_seq1		P05162	LEG2	Galectin-2 (Gal-2) (Beta-galactoside-binding lectin L-14-II) (HL14) (Lactose-binding lectin 2) (S-Lac lectin 2)	53.8462	-33.45		XP_002196044.2	449481839	90.5405	-70.6		7.51033	6.27792	3.44986	4.03881		2.17699	1.08764	0.276753
GBCG01064544	comp415234_c0_seq1								XP_005487376.1	542157203	96.9697	-8.19		1.19837	0.8199	0.550578	0.218578		2.17656	1.52649	0.126888
GBCG01012308	comp169228_c0_seq1								XP_005492397.1	542167634	100	-5.45672		0.447541	0.375631	0.205675	0.157113		2.17596	1.12871	0.259022
GBCG01029907	comp189010_c7_seq1		Q19AV6	ZSWM7	Zinc finger SWIM domain-containing protein 7 (SWIM domain-containing and Srs2-interacting protein 1 homolog) (SWIM-type zinc finger domain-containing protein 7)	59.0909	0.18		XP_005424481.1	543269977	100	-3.43		3.78989	2.42699	1.74183	0.547075		2.17581	1.62641	0.103863
GBCG01037556	comp189372_c10_seq1								XP_005018115.1	514739774	60.8696	0.28		0.899587	0.278351	0.413467	0.163445		2.17572	2.85527	0.00429998
GBCG01026168	comp188530_c2_seq1		A6VLS1	Y543	UPF0304 protein Asuc_0543	52.9412	0.29							0.695915	0.56784	0.32005	0.109095		2.17439	1.29261	0.196145
GBCG01029474	comp188976_c35_seq1								XP_005516660.1	543339826	94.3182	-42.51		1.05854	0.608902	0.486831	0.291134		2.17435	1.6061	0.108252
GBCG01047827	comp189708_c1_seq1		Q148H0	APOO	Apolipoprotein O (Protein FAM121B)	58.6667	-49.84		XP_005424948.1	543271366	96.2162	-102.291		50.9313	13.5814	23.4264	9.97277		2.17409	3.26413	0.00109799
GBCG01006495	comp145132_c0_seq1								XP_002737783.1	291235702	41.8605	-0.41		0.919381	1.1135	0.422902	0.137043		2.17398	0.918733	0.358236
GBCG01043247	comp189551_c36_seq1		A1Z651	POL	Gag-Pol polyprotein (Pr180gag-pol) [Cleaved into: Matrix protein p15 (MA); RNA-binding phosphoprotein p12 (pp12); Capsid protein p30 (CA); Nucleocapsid protein p10 (NC-pol); Protease p14 (PR) (EC 3.4.23.-); Reverse transcriptase/ribonuclease H p80 (RT) (E	40.3846	-177.477		XP_005516866.1	543340415	85.6115	-10000		31.5845	12.4614	14.5303	13.5116		2.17369	1.85557	0.0635153
GBCG01021503	comp186612_c3_seq1		Q9HCM4	E41L5	Band 4.1-like protein 5	52.1739	-11.78		XP_005415828.1	543245038	98.5507	-29.87		0.963928	0.447891	0.443508	0.461954		2.17342	1.59452	0.110819
GBCG01062940	comp190147_c24_seq1		O60449	LY75	Lymphocyte antigen 75 (Ly-75) (C-type lectin domain family 13 member B) (DEC-205) (gp200-MR6) (CD antigen CD205)	49.8221	-159.85		XP_002193204.1	224054878	95.8781	-10000		52.1325	25.3891	24.0056	9.20774		2.17168	5.2011	1.98112e-07
GBCG01031446	comp189099_c4_seq1		Q5ZI67	NHLC2	NHL repeat-containing protein 2	96.5812	-63.85		XP_005048821.1	525002203	100	-63.61		0.551531	0.29307	0.254047	0.28918		2.17098	1.44752	0.147751
GBCG01046152	comp189649_c19_seq1								XP_005787164.1	551612261	63.3333	0.37		6.64364	1.67499	3.06059	0.360262		2.17071	12.6776	0
GBCG01013270	comp172031_c1_seq1		Q5ZJ87	BMT2	Probable methyltransferase BTM2 homolog (EC 2.1.1.-)	95.2941	-43.68		XP_002193118.2	449481326	98.8235	-43.89		0.346007	0.34637	0.159402	0.138752		2.17065	0.919427	0.357872
GBCG01049288	comp189757_c23_seq1		A9WCU2	K6PF	6-phosphofructokinase (Phosphofructokinase) (EC 2.7.1.11) (Phosphohexokinase)	50	0.75		XP_003720825.1	389646387	47.2222	0.87		2.42591	1.17779	1.11805	0.392995		2.16977	4.38316	1.16971e-05
GBCG01033951	comp189226_c48_seq1								XP_005487017.1	542156445	92.4528	-45.88		0.573835	0.270357	0.264519	0.314089		2.16935	1.39438	0.163202
GBCG01062064	comp190126_c10_seq1		P12106	CO9A1	Collagen alpha-1(IX) chain	48.6486	0.41		XP_002711890.1	291390761	34.4828	0.29		2.83182	0.232712	1.30591	0.705151		2.16846	4.12115	3.76978e-05
GBCG01056889	comp189987_c0_seq1		Q5TCQ9	MAGI3	Membrane-associated guanylate kinase, WW and PDZ domain-containing protein 3 (Membrane-associated guanylate kinase inverted 3) (MAGI-3)	61.7647	-4.6		XP_005059263.1	525023570	78.3333	-20.01		0.677667	0.29074	0.31254	0.195315		2.16826	1.92842	0.0538031
GBCG01022415	comp187284_c0_seq1		Q52L34	MTHSD	Methenyltetrahydrofolate synthase domain-containing protein	70.751	-98.64		XP_005528281.1	543370111	89.0785	-143.31		2.3271	0.66656	1.07329	0.374735		2.1682	3.1533	0.00161435
GBCG01017201	comp182388_c2_seq1		Q5RBW3	CORO7	Coronin-7 (Crn7)	55	0.16							0.574645	0.562414	0.265038	0.259608		2.16816	1.06888	0.285123
GBCG01032821	comp189185_c11_seq1		Q68F79	LRC8E	Leucine-rich repeat-containing protein 8E	50	0.86							0.569776	0.393431	0.262792	0.160113		2.16816	1.30278	0.192649
GBCG01005082	comp142902_c0_seq1		Q64350	EI2BE	Translation initiation factor eIF-2B subunit epsilon (eIF-2B GDP-GTP exchange factor subunit epsilon)	66.6667	0.74		XP_004332275.1	470635112	43.9024	0.64		0.389232	0.142522	0.179537	0.0685887		2.16798	1.9365	0.0528069
GBCG01002625	comp109719_c0_seq1								XP_005515247.1	543749027	80	-1.7		0.40161	0.670593	0.185249	0.0707711		2.16794	0.632356	0.527154
GBCG01053336	comp189883_c19_seq1		Q9Z1W6	LYRIC	Protein LYRIC (Lysine-rich CEACAM1 co-isolated protein) (Metadherin) (Metastasis adhesion protein)	54.5455	-7.38		XP_002198799.1	224046540	93.1034	-23.38		1.0981	0.261923	0.506572	0.159446		2.1677	3.08816	0.00201401
GBCG01034199	comp189240_c24_seq1		Q8N3J3	CQ053	Uncharacterized protein C17orf53	70	-4.59		XP_004316456.1	470613868	68.5714	-4.48		6.03919	2.35308	2.78611	0.478213		2.16761	6.85661	7.05125e-12
GBCG01029312	comp188961_c33_seq1		Q7TMA5	APOB	Apolipoprotein B-100 (Apo B-100) [Cleaved into: Apolipoprotein B-48 (Apo B-48)]	56.5217	0.87							1.98305	0.562673	0.915001	0.189342		2.16727	3.14392	0.00166702
GBCG01044000	comp189577_c28_seq1		O88902	PTN23	Tyrosine-protein phosphatase non-receptor type 23 (EC 3.1.3.48) (His domain-containing protein tyrosine phosphatase) (HD-PTP) (Protein tyrosine phosphatase TD14) (PTP-TD14) (Fragment)	45.098	-0.89		EHH30733.1	355704808	42.3077	-0.76		6.6958	4.89962	3.09002	1.92636		2.16691	1.36523	0.172182
GBCG01036473	comp189335_c14_seq1		P51517	POL	Pol polyprotein [Cleaved into: Reverse transcriptase/ribonuclease H (RT) (EC 2.7.7.49) (EC 2.7.7.7) (EC 3.1.26.4); Integrase (IN)]	69.5652	-1.12		XP_002188925.2	449514742	61.5385	-0.3		1.30721	0.767967	0.60329	0.263197		2.16681	3.45866	0.000542878
GBCG01033579	comp189213_c20_seq1		Q96PY6	NEK1	Serine/threonine-protein kinase Nek1 (EC 2.7.11.1) (Never in mitosis A-related kinase 1) (NimA-related protein kinase 1) (Renal carcinoma antigen NY-REN-55)	74.8148	-97.7184		XP_005493962.1	542172180	94.4882	-203.869		4.78948	1.42665	2.21182	0.652987		2.1654	3.21394	0.00130928
GBCG01033328	comp189204_c20_seq1								XP_001906840.1	171683796	38	0.86		1.30934	0.429879	0.604925	0.340976		2.16447	2.68675	0.00721517
GBCG01021622	comp186695_c0_seq1		Q14686	NCOA6	Nuclear receptor coactivator 6 (Activating signal cointegrator 2) (ASC-2) (Amplified in breast cancer protein 3) (Cancer-amplified transcriptional coactivator ASC-2) (Nuclear receptor coactivator RAP250) (NRC RAP250) (Nuclear receptor-activating protein,	75	-7.96		XP_005018067.1	514739579	91.1111	-13.86		1.29974	0.516916	0.600816	0.216007		2.16329	2.30936	0.0209237
GBCG01046270	comp189657_c9_seq1								CDJ18498.1	556515269	30.7692	0.63		0.836724	0.479823	0.386912	0.279489		2.16257	1.58012	0.114079
GBCG01006908	comp145453_c1_seq1								AFW65594.1	413925662	63.1579	-0.18534		0.64924	0.632848	0.300266	0.313384		2.16221	1.02761	0.304135
GBCG01020289	comp185519_c0_seq1		Q8YQI3	YC48L	Ycf48-like protein	55.1724	0.18		EMC84060.1	449275075	58.5366	-0.48		1.38233	1.13151	0.639316	0.60066		2.1622	1.16592	0.243647
GBCG01017675	comp182873_c0_seq1								EMC88351.1	449281225	46.2963	-2.73		1.75823	2.29026	0.813181	0.461265		2.16217	0.82652	0.408509
GBCG01051336	comp189821_c55_seq1		O43612	OREX	Orexin (Hypocretin) (Hcrt) [Cleaved into: Orexin-A (Hypocretin-1) (Hcrt1); Orexin-B (Hypocretin-2) (Hcrt2)]	70.5882	0.86		EQB54196.1	530473846	30.1587	0.74		2.75305	0.545279	1.27357	0.467749		2.16168	5.01464	5.31338e-07
GBCG01060294	comp190083_c9_seq1								XP_005641873.1	545559369	45.2381	0.99		1.97562	0.957572	0.914002	0.349502		2.1615	2.02164	0.0432138
GBCG01034529	comp189253_c38_seq1								XP_005056870.1	525018662	78.8462	-10.96		1.75185	1.46991	0.810536	0.138673		2.16135	1.28025	0.200458
GBCG01051750	comp189835_c2_seq1								XP_001321770.1	123477203	41.0714	0.6		1.9159	0.427881	0.886442	0.312772		2.16134	3.99114	6.57575e-05
GBCG01026259	comp188544_c0_seq1		Q32KH5	GALNS	N-acetylgalactosamine-6-sulfatase (EC 3.1.6.4) (Chondroitinsulfatase) (Chondroitinase) (Galactose-6-sulfate sulfatase) (N-acetylgalactosamine-6-sulfate sulfatase) (GalNAc6S sulfatase)	82.4607	-245.724		XP_005424830.1	543271018	99.2147	-287.072		41.4202	14.7062	19.1692	6.26944		2.16077	2.7851	0.00535105
GBCG01005155	comp143085_c0_seq1		Q1RMB5	K1644	Uncharacterized protein KIAA1644 homolog	48.1481	-0.19							0.366003	0.11864	0.169387	0.218516		2.16075	1.38949	0.164683
GBCG01024120	comp187925_c0_seq1								XP_005522809.1	543357397	61.3636	-15.15		2.26315	0.461666	1.04767	0.269632		2.16017	4.65871	3.18199e-06
GBCG01063076	comp190152_c8_seq1		P17625	GYS2	Glycogen [starch] synthase, liver (EC 2.4.1.11)	70.2703	-8.18		XP_005492780.1	542168431	91.8919	-10.97		1.97402	2.26192	0.914053	0.821359		2.15964	0.873342	0.382477
GBCG01007608	comp146034_c0_seq1								YP_830121.1	116669188	55.5556	0.86		0.875854	0.0993114	0.40562	0.351486		2.1593	2.00885	0.0445528
GBCG01065920	comp1084285_c0_seq1		Q8IVU1	IGDC3	Immunoglobulin superfamily DCC subclass member 3 (Putative neuronal cell adhesion molecule)	65.2174	0.17							0.301322	0.396447	0.139568	0.117858		2.15897	0.799592	0.423947
GBCG01038713	comp189408_c4_seq1								XP_005521342.1	543353386	75.5556	-9.92		2.26134	1.0756	1.04742	0.274068		2.15896	2.20167	0.0276887
GBCG01058506	comp190034_c15_seq1		Q9V9W8	PYGO	Protein pygopus (Protein gammy legs)	38.0952	0.17		XP_005280409.1	530567803	43.6364	-0.65		17.8782	14.8639	8.28139	1.78788		2.15884	1.27974	0.200638
GBCG01054072	comp189902_c33_seq1								CCV65541.1	549142786	36.9565	0.76		0.517659	0.286142	0.239825	0.1658		2.15849	1.63844	0.101329
GBCG01012156	comp168610_c0_seq1		Q64LD2	WDR25	WD repeat-containing protein 25	65.625	-18.58		XP_005417943.1	543251095	93.1034	-119.97		0.865871	0.441228	0.401287	0.19444		2.15773	2.04117	0.0412338
GBCG01001544	comp76040_c0_seq1		P46933	APBB1	Amyloid beta A4 precursor protein-binding family B member 1 (Protein Fe65)	69.2308	-2.16		XP_005037126.1	524978070	100	-4.95		0.708344	0.14611	0.328351	0.051827		2.15727	3.0131	0.00258593
GBCG01025256	comp188298_c2_seq1		Q8MI17	AL1A1	Retinal dehydrogenase 1 (RALDH 1) (RalDH1) (EC 1.2.1.36) (ALDH-E1) (ALHDII) (Aldehyde dehydrogenase family 1 member A1) (Aldehyde dehydrogenase, cytosolic)	43.5897	0.83		XP_005480231.1	542142248	78.7879	-6.27		6.56702	1.80954	3.04454	0.998135		2.15698	3.93002	8.49393e-05
GBCG01027152	comp188719_c5_seq1		A7XYQ1	SOBP	Sine oculis-binding protein homolog (Jackson circler protein 1)	37.5	0.63		XP_005059852.1	525024767	90.3226	-9.34		2.13227	0.794103	0.988707	0.3722		2.15663	3.94747	7.89829e-05
GBCG01058235	comp190027_c6_seq1		P20241	NRG	Neuroglian	41.0256	0.86		WP_023965773.1	565884526	37.2549	0.23		5.92132	2.66406	2.74586	1.15746		2.15646	2.19118	0.0284386
GBCG01001182	comp71504_c0_seq1								WP_008693292.1	495968713	47.2222	-0.21		7.59646	2.85516	3.52303	0.990254		2.15623	2.92529	0.00344132
GBCG01008942	comp147070_c0_seq1								XP_002188925.2	449514742	62.7119	-14.45		0.656151	0.533015	0.30435	0.132359		2.15591	1.29387	0.19571
GBCG01047984	comp189712_c16_seq1								XP_003735173.1	390476721	45	0.9		2.1718	0.502183	1.00757	0.246635		2.15547	3.66566	0.000246706
GBCG01025956	comp188478_c2_seq1		Q07510	FABH	3-oxoacyl-[acyl-carrier-protein] synthase III, chloroplastic (EC 2.3.1.180) (Beta-ketoacyl-ACP synthase III) (KAS III)	45.7143	0.29							0.755096	0.303884	0.350491	0.0907266		2.15439	2.31434	0.0206489
GBCG01007937	comp146314_c1_seq1								XP_005428743.1	543282587	97.1429	-15.1348		0.7656	0.230466	0.35546	0.286522		2.15382	2.10425	0.0353566
GBCG01053757	comp189895_c16_seq1								XP_005145163.1	527253746	58.3333	0.87		0.734692	0.384271	0.341124	0.244312		2.15374	1.55547	0.119835
GBCG01002323	comp91057_c0_seq1		C5DL76	AIM3	Altered inheritance of mitochondria protein 3	40	-0.08		XP_002020351.1	195158960	47.5	0.64		0.306521	0.30242	0.142329	0.147755		2.15361	1.08695	0.27706
GBCG01005058	comp142841_c0_seq1		Q00612	G6PD1	Glucose-6-phosphate 1-dehydrogenase X (G6PD) (EC 1.1.1.49)	66.25	-25.01		XP_005533421.1	543380453	95.5556	-42.27		0.612513	0.199969	0.284424	0.303071		2.15352	1.61251	0.106851
GBCG01040670	comp189468_c19_seq1		P48634	PRC2A	Protein PRRC2A (HLA-B-associated transcript 2) (Large proline-rich protein BAT2) (Proline-rich and coiled-coil-containing protein 2A) (Protein G2)	39.0244	0.52							0.689116	0.267746	0.320046	0.207144		2.15318	2.00484	0.0449801
GBCG01063234	comp190157_c13_seq1		Q79665	GAG	Gag polyprotein (Pr55Gag) [Cleaved into: Matrix protein p17 (MA); Capsid protein p24 (CA); Spacer peptide p2; Nucleocapsid protein p7 (NC); Spacer peptide p1; p6-gag]	32.6733	-8.15		XP_005497408.1	542185246	43.9759	-30.22		4.8155	2.10341	2.23668	0.517008		2.15297	2.33917	0.0193267
GBCG01002448	comp96906_c0_seq1		Q9JMC1	PI5PA	Phosphatidylinositol 4,5-bisphosphate 5-phosphatase A (EC 3.1.3.56) (Inositol polyphosphate 5-phosphatase J) (Proline-rich inositol polyphosphate 5-phosphatase)	44.4444	0.51		WP_019640669.1	518470462	51.4286	0.64		0.768738	0.311794	0.357094	0.328544		2.15276	1.91187	0.0558924
GBCG01064609	comp431072_c0_seq1								WP_006382979.1	493427300	48.6486	0.17		0.99279	0.495117	0.46118	0.244216		2.15272	3.00461	0.00265924
GBCG01045900	comp189640_c1_seq1								XP_005431135.1	543298394	70.3704	-0.89		4.82183	0.820216	2.23993	0.527864		2.15267	8.3053	0
GBCG01052122	comp189847_c28_seq1		Q9UKN7	MYO15	Unconventional myosin-XV (Unconventional myosin-15)	50	0.63		XP_005487669.1	542157807	87.013	-29.17		4.8362	2.14987	2.24722	0.43226		2.15208	2.34067	0.0192494
GBCG01019082	comp184431_c1_seq1		P05143	PRP2	Proline-rich protein 2 (Proline-rich protein MP-3)	43.9024	0.61		XP_003879445.1	401429926	47.2222	0.51		1.19695	0.813518	0.556226	0.339181		2.15192	1.42654	0.153713
GBCG01009636	comp147484_c1_seq1		Q9H1X3	DJC25	DnaJ homolog subfamily C member 25	82.4742	-43.81		EMC78473.1	449267537	98.9691	-52.06		0.70569	0.517847	0.328048	0.257772		2.15118	1.28079	0.200267
GBCG01010378	comp147904_c2_seq1		Q6CKC6	M28P1	Probable zinc metalloprotease KLLA0F11748g (EC 3.4.-.-)	46.6667	0.87							1.14229	0.621175	0.531257	0.175476		2.15017	1.80206	0.0715358
GBCG01013358	comp172321_c1_seq1								XP_005046633.1	524997731	73.0769	-11.09		0.336501	0.22341	0.156549	0.162707		2.1495	1.26846	0.204635
GBCG01058313	comp190029_c13_seq1								WP_007475240.1	494739832	62.5	0.4		1.80738	0.738794	0.840934	0.150363		2.14925	2.4267	0.0152366
GBCG01064210	comp330147_c0_seq1		Q2TGJ1	ZDH18	Palmitoyltransferase ZDHHC18 (EC 2.3.1.225) (Zinc finger DHHC domain-containing protein 18) (DHHC-18)	40	0.41		WP_003968101.1	490065902	46.6667	0.87		1.79859	1.12561	0.836895	0.803986		2.14912	1.36539	0.17213
GBCG01026109	comp188513_c7_seq1								ELW67537.1	444727028	35.7143	0.99		0.732695	0.399342	0.341061	0.0490417		2.14828	1.81546	0.0694534
GBCG01052323	comp189853_c22_seq1		Q8IWZ3	ANKH1	Ankyrin repeat and KH domain-containing protein 1 (HIV-1 Vpr-binding ankyrin repeat protein) (Multiple ankyrin repeats single KH domain) (hMASK)	73.5849	-15.61		XP_005523503.1	543359426	100	-24.08		1.33676	0.718831	0.622383	0.606842		2.1478	1.57168	0.116024
GBCG01037084	comp189357_c6_seq1								XP_005494624.1	542174658	76.1905	-0.53		0.352991	0.311516	0.164365	0.251062		2.1476	0.939442	0.347503
GBCG01023972	comp187881_c2_seq1		Q6ZP80	TM182	Transmembrane protein 182	71.2042	-77.25		XP_005420049.1	543257369	97.2973	-101.12		1.221	1.47297	0.568542	0.394742		2.14759	0.856476	0.391734
GBCG01027161	comp188720_c9_seq1		O93484	CO1A2	Collagen alpha-2(I) chain (Alpha-2 type I collagen)	44.1176	0.28		XP_005049109.1	525002788	91.3793	-20.6		0.523319	0.276565	0.243686	0.119265		2.14751	1.56248	0.118174
GBCG01045540	comp189626_c16_seq1		Q5F368	P33MX	Putative monooxygenase p33MONOX (EC 1.-.-.-)	36.5854	-0.13		XP_001244345.1	119187477	34.1463	0.99		1.8773	0.554523	0.874191	0.106907		2.14747	5.53084	3.18699e-08
GBCG01030333	comp189035_c30_seq1								EOB03779.1	483517202	57.5758	-0.53		2.48604	0.359983	1.15784	0.234484		2.14713	15.5753	0
GBCG01002984	comp118411_c0_seq1		Q7Z6J0	SH3R1	E3 ubiquitin-protein ligase SH3RF1 (EC 6.3.2.-) (Plenty of SH3s) (Protein POSH) (RING finger protein 142) (SH3 domain-containing RING finger protein 1) (SH3 multiple domains protein 2)	96.875	-30.23		XP_005018709.1	514742320	100	-29.29		0.467129	0.384282	0.21775	0.179834		2.14525	1.16656	0.243387
GBCG01015045	comp178964_c1_seq1		Q9Y6Q2	STON1	Stonin-1 (Stoned B-like factor)	77.7778	-35.78		XP_005426270.1	543275277	95.6044	-43.9		0.568475	0.36899	0.264994	0.27457		2.14524	1.91132	0.0559631
GBCG01045352	comp189620_c14_seq1		Q8BH93	MISSL	MAPK-interacting and spindle-stabilizing protein-like (Mitogen-activated protein kinase 1-interacting protein 1-like)	34.3284	-0.24							0.815967	0.161557	0.38039	0.11938		2.14508	3.45886	0.000542465
GBCG01019772	comp185032_c1_seq1		Q6ZNC8	MBOA1	Lysophospholipid acyltransferase 1 (LPLAT 1) (EC 2.3.1.-) (1-acylglycerophosphoserine O-acyltransferase) (EC 2.3.1.n6) (Lysophosphatidylserine acyltransferase) (LPSAT) (Lyso-PS acyltransferase) (Membrane-bound O-acyltransferase domain-containing protein 1	81.25	-34.28		XP_005150023.1	527263588	98.75	-39.73		0.592763	0.341741	0.276371	0.409919		2.14481	1.31737	0.187715
GBCG01002963	comp117931_c0_seq1		O00339	MATN2	Matrilin-2	83.871	-38.8		XP_002198814.2	449495009	100	-43.32		0.482015	0.504558	0.224741	0.0599808		2.14476	0.994499	0.31998
GBCG01015137	comp179332_c0_seq1								XP_004821746.1	512008673	41.8605	0.98		0.389196	0.318686	0.181489	0.227798		2.14446	0.995757	0.319368
GBCG01017935	comp183169_c0_seq1		P52746	ZN142	Zinc finger protein 142 (HA4654)	57.3529	-16.42		XP_002191827.2	449506940	95.7746	-34.74		0.278997	0.112661	0.13014	0.19764		2.14382	1.05903	0.289586
GBCG01047284	comp189687_c2_seq1								WP_003505918.1	489601477	50	-0.07		1.06145	0.56176	0.495153	0.396042		2.14368	1.60873	0.107675
GBCG01060451	comp190086_c16_seq1		P64183	GLPD1	Glycerol-3-phosphate dehydrogenase 1 (EC 1.1.5.3)	75	0.41							0.767292	0.149748	0.358014	0.235276		2.14319	2.18738	0.0287146
GBCG01039429	comp189429_c2_seq1		P31792	POL	Pol polyprotein [Cleaved into: Reverse transcriptase/ribonuclease H (RT) (EC 2.7.7.49) (EC 2.7.7.7) (EC 3.1.26.4); Integrase (IN)] (Fragment)	57.1429	-21.99		XP_004999281.1	514442796	61.9048	-22.21		1.02153	1.47478	0.476727	0.612483		2.14279	0.695717	0.486606
GBCG01007252	comp145728_c0_seq1								WP_009024535.1	496315357	52	0.98		0.652005	0.543932	0.304287	0.104726		2.14273	1.30007	0.193576
GBCG01044789	comp189601_c4_seq1		P83039	ICHY	Chymotrypsin inhibitor (DPCI)	72.3077	-22.14		XP_005425080.1	543271765	94.1176	-30.47		2.8432	1.37958	1.32755	0.298868		2.14169	6.79503	1.08287e-11
GBCG01044402	comp189588_c34_seq1								XP_006028734.1	557292429	56	0.52		0.184395	0.0871456	0.0861235	0.0623426		2.14105	1.26507	0.205845
GBCG01022860	comp187476_c1_seq1								XP_005520108.1	543349760	97.561	-13.06		1.74969	1.12021	0.817462	0.68707		2.1404	1.40223	0.160845
GBCG01056759	comp189982_c13_seq1		Q494U1	PKHN1	Pleckstrin homology domain-containing family N member 1 (PH domain-containing family N member 1)	45.7143	0.35		XP_001466157.1	146088826	50	0.52		0.801647	0.161532	0.374548	0.276429		2.14031	2.41483	0.0157427
GBCG01018609	comp183959_c5_seq1		O60244	MED14	Mediator of RNA polymerase II transcription subunit 14 (Activator-recruited cofactor 150 kDa component) (ARC150) (Cofactor required for Sp1 transcriptional activation subunit 2) (CRSP complex subunit 2) (Mediator complex subunit 14) (RGR1 homolog) (hRGR1)	94.0299	-30.57		XP_416776.2	118083917	100	-30.8		0.363611	0.277014	0.169916	0.250598		2.13995	1.05894	0.289625
GBCG01039865	comp189443_c7_seq1								EOA97262.1	483505964	86.1111	-7.6		43.3406	14.4245	20.2592	5.96526		2.1393	2.96267	0.00304984
GBCG01051432	comp189824_c38_seq1		Q54PI9	FORI	Formin-I	38.7097	0.94							0.877233	0.415603	0.410065	0.262555		2.13925	1.8816	0.0598908
GBCG01028963	comp188926_c4_seq1		P48430	SOX2	Transcription factor SOX-2 (cSox2) (delta EF2a)	75	-0.78		XP_005675324.1	548451071	75	0.64		1.02626	1.11409	0.479751	0.422179		2.13916	0.885032	0.37614
GBCG01042723	comp189538_c16_seq1		Q9R059	FHL3	Four and a half LIM domains protein 3 (FHL-3) (Skeletal muscle LIM-protein 2) (SLIM-2)	76.4151	-51.79		XP_005058379.1	525021767	100	-62.11		0.50588	0.238408	0.236511	0.259147		2.13893	1.41374	0.157437
GBCG01013255	comp171987_c0_seq1		P62637	CHEB2	Chemotaxis response regulator protein-glutamate methylesterase of group 2 operon (EC 3.1.1.61)	45.1613	0.4		XP_005496699.1	542182475	94.3662	-28.13		0.496638	0.34798	0.232194	0.0982644		2.1389	1.35881	0.174208
GBCG01011657	comp166493_c0_seq1		Q99679	GPR21	Probable G-protein coupled receptor 21	81.9277	-74.58		XP_005146343.1	527256133	98.8024	-89.71		0.983771	0.400544	0.460031	0.141638		2.13849	2.27577	0.0228598
GBCG01012446	comp169811_c0_seq1		Q8K4B4	IL23R	Interleukin-23 receptor (IL-23 receptor) (IL-23R)	35.2941	0.75							0.661467	0.357746	0.309445	0.246356		2.13759	1.73325	0.083051
GBCG01061463	comp190112_c1_seq1		P07572	POL	Pol polyprotein [Cleaved into: Reverse transcriptase/ribonuclease H (RT) (EC 2.7.7.49) (EC 2.7.7.7) (EC 3.1.26.4); Integrase (IN)]	41.5638	-48.46		XP_005431389.1	543299011	68.4524	-142.088		1.50889	0.472593	0.70648	0.0797956		2.13578	3.13454	0.00172127
GBCG01064302	comp353149_c0_seq1		P24479	S10AB	Protein S100-A11 (Calgizzarin) (S100 calcium-binding protein A11)	84.375	-41.52		XP_005058951.1	525022927	93.8144	-45.29		1.94049	0.745233	0.908643	1.27073		2.13559	1.38672	0.165527
GBCG01049760	comp189770_c15_seq1		Q2UST1	MS116	ATP-dependent RNA helicase mss116, mitochondrial (EC 3.6.4.13)	56.5217	0.65		XP_004680020.1	507938794	39.2157	0.87		2.16847	1.14012	1.01568	0.312392		2.13498	4.62418	3.76084e-06
GBCG01061155	comp190103_c27_seq1		Q92878	RAD50	DNA repair protein RAD50 (hRAD50) (EC 3.6.-.-)	94.5055	-43.79		XP_005523539.1	543359533	100	-44.48		0.738014	0.443282	0.345714	0.333958		2.13475	1.38061	0.167398
GBCG01045360	comp189620_c22_seq1		Q9M1G9	EXTN2	Extensin-2 (AtExt2) (Cell wall hydroxyproline-rich glycoprotein 1) (HRGP1)	52.9412	0.87		XP_002719193.1	291406042	46.6667	0.87		1.95813	0.463095	0.917328	0.194589		2.13461	4.11266	3.91128e-05
GBCG01055154	comp189934_c10_seq1								XP_001493763.3	545217792	36.7347	0.05		26.6743	6.73174	12.5014	5.74454		2.13371	4.53657	5.71774e-06
GBCG01035015	comp189273_c46_seq1								WP_021320218.1	544910171	46.6667	0.86		0.60001	0.0152493	0.281213	0.11139		2.13365	2.88181	0.00395397
GBCG01010370	comp147902_c0_seq1		Q9ESZ0	XRCC1	DNA repair protein XRCC1 (X-ray repair cross-complementing protein 1)	57.3529	-16.3		XP_005808635.1	551514248	57.3529	-16.42		0.971057	0.424126	0.455123	0.340042		2.13361	1.86515	0.0621602
GBCG01006775	comp145337_c1_seq1		Q7D547	Y3659	Putative conjugal transfer protein Rv3659c/MT3759	34.7826	0.63		WP_019830734.1	518669041	50	-0.31		0.684911	0.470388	0.321218	0.174598		2.13223	1.46509	0.142895
GBCG01040718	comp189469_c10_seq1		Q9Y4D8	HECD4	Probable E3 ubiquitin-protein ligase HECTD4 (EC 6.3.2.-) (HECT domain-containing protein 4)	82.2034	-48.08		XP_005012635.1	514715784	99.0741	-56.65		0.442513	0.160438	0.207584	0.0979927		2.13173	2.13816	0.0325039
GBCG01052322	comp189853_c21_seq1		Q9C0D7	ZC12C	Probable ribonuclease ZC3H12C (EC 3.1.-.-) (MCP-induced protein 3) (Zinc finger CCCH domain-containing protein 12C)	51.8519	0.84							2.19494	0.252741	1.03001	0.377978		2.13099	4.28329	1.84151e-05
GBCG01038335	comp189397_c44_seq1		Q94546	ATU	Another transcription unit protein	37.5	-0.43		WP_023204247.1	554959332	44.6809	0.18		2.53457	1.92017	1.18942	0.610788		2.13093	1.29027	0.196958
GBCG01062472	comp190136_c19_seq1		P10266	POK10	HERV-K_5q33.3 provirus ancestral Pol protein (HERV-K10 Pol protein) (HERV-K107 Pol protein) [Includes: Reverse transcriptase (RT) (EC 2.7.7.49); Ribonuclease H (RNase H) (EC 3.1.26.4); Integrase (IN)]	54.2553	-19.36		P63128.3	118572691	58.3333	-23.4321		1.54663	0.988513	0.726028	0.30796		2.13026	1.60589	0.108298
GBCG01052288	comp189852_c23_seq1		Q5TB30	DEP1A	DEP domain-containing protein 1A	56.6667	0.29		XP_005429606.1	543289358	90.1235	-33		0.677263	0.719517	0.317979	0.10169		2.1299	0.966755	0.333666
GBCG01013507	comp172725_c0_seq1		Q6ZQ11	CHSS1	Chondroitin sulfate synthase 1 (EC 2.4.1.175) (EC 2.4.1.226) (Chondroitin glucuronyltransferase 1) (Chondroitin synthase 1) (ChSy-1) (Glucuronosyl-N-acetylgalactosaminyl-proteoglycan 4-beta-N-acetylgalactosaminyltransferase 1) (N-acetylgalactosaminyl-prot	31.8182	0.86							0.407226	0.383679	0.191252	0.221807		2.12927	0.967499	0.333294
GBCG01056642	comp189979_c7_seq1		Q9CPU0	LGUL	Lactoylglutathione lyase (EC 4.4.1.5) (Aldoketomutase) (Glyoxalase I) (Glx I) (Ketone-aldehyde mutase) (Methylglyoxalase) (S-D-lactoylglutathione methylglyoxal lyase)	77.4775	-46.34		XP_005483171.1	542148379	99.0991	-57.7		1.41937	0.688762	0.666707	0.137086		2.12893	2.05171	0.0401975
GBCG01056088	comp189961_c13_seq1		P03729	VTAK	Probable endopeptidase (EC 3.4.-.-) (Tail assembly protein K)	48.3871	0.51							0.724165	0.182411	0.340324	0.28466		2.12787	1.95304	0.0508148
GBCG01024742	comp188125_c9_seq1								XP_004916517.1	512856464	45.9459	0.05		1.51914	0.249942	0.71401	0.487458		2.12762	3.00088	0.00269198
GBCG01040828	comp189473_c8_seq1		Q864U1	BRCA1	Breast cancer type 1 susceptibility protein homolog (EC 6.3.2.-)	66.5072	-77.24		XP_005429630.1	543289984	92.8571	-110.23		0.762032	0.427057	0.358225	0.0179259		2.12724	1.81783	0.0690898
GBCG01025649	comp188415_c4_seq1								XP_005107040.1	524901259	34.1176	-0.77		0.804642	0.622514	0.37842	0.22485		2.12632	1.26738	0.205021
GBCG01042471	comp189530_c21_seq1		B2RUR4	KPRP	Keratinocyte proline-rich protein	60.8696	-0.54		XP_002012292.1	195135744	37.8378	0.75		1.9532	0.740013	0.918745	0.221651		2.12595	2.69979	0.00693824
GBCG01000163	comp54247_c0_seq1								NP_001120240.1	187608205	46.4286	0.99		0.405282	0.151896	0.190689	0.277584		2.12535	1.30672	0.191308
GBCG01059880	comp190071_c15_seq1		Q9Y7I3	YD53	Uncharacterized protein C6C3.03c	76.9231	0.75							1.09242	0.947571	0.5142	0.635329		2.12451	1.06588	0.286479
GBCG01005905	comp144629_c0_seq1		Q92831	KAT2B	Histone acetyltransferase KAT2B (EC 2.3.1.48) (Histone acetyltransferase PCAF) (Histone acetylase PCAF) (Lysine acetyltransferase 2B) (P300/CBP-associated factor) (P/CAF)	44.186	-0.7							3.58314	1.63342	1.6869	1.00785		2.1241	1.94431	0.0518577
GBCG01039521	comp189431_c7_seq1		A6PVS8	LRIQ3	Leucine-rich repeat and IQ domain-containing protein 3 (Leucine-rich repeat-containing protein 44)	35.5932	0.95							1.18448	0.790811	0.557712	0.286323		2.12383	1.49375	0.135241
GBCG01044474	comp189591_c22_seq1		O94983	CMTA2	Calmodulin-binding transcription activator 2	76.5957	-15.96		XP_005533845.1	543381303	100	-39.7958		1.73747	0.916084	0.818297	0.168108		2.12327	1.97744	0.0479915
GBCG01023580	comp187723_c6_seq1		Q68DE3	K2018	Basic helix-loop-helix domain-containing protein KIAA2018	78.7879	-25.23		XP_005523930.1	543360677	96.9697	-29.87		0.537648	0.286056	0.253248	0.15251		2.12301	2.30461	0.0211883
GBCG01023766	comp187792_c6_seq1		Q15021	CND1	Condensin complex subunit 1 (Chromosome condensation-related SMC-associated protein 1) (Chromosome-associated protein D2) (hCAP-D2) (Non-SMC condensin I complex subunit D2) (XCAP-D2 homolog)	76.8116	-23.73		XP_005038506.1	524980946	97.1014	-27.55		0.486891	0.394045	0.229423	0.195766		2.12224	1.12858	0.259076
GBCG01046548	comp189666_c6_seq1								WP_006050771.1	492933371	41.4634	0.99		0.690022	0.870657	0.325242	0.479083		2.12156	0.744557	0.456539
GBCG01059235	comp190053_c40_seq1		Q5ZLK4	GBGT1	Globoside alpha-1,3-N-acetylgalactosaminyltransferase 1 (EC 2.4.1.-) (Forssman glycolipid synthase-like protein)	76.3158	-25.47		XP_002199133.1	224073616	92.3077	-31.37		0.45293	0.286145	0.213493	0.0997869		2.12152	1.50574	0.132134
GBCG01047012	comp189679_c24_seq1								EMC86766.1	449279099	67.5	-7.95		1.02642	0.926109	0.483838	0.427349		2.12141	1.05579	0.291065
GBCG01028671	comp188900_c3_seq1		Q9UMN6	KMT2B	Histone-lysine N-methyltransferase 2B (Lysine N-methyltransferase 2B) (EC 2.1.1.43) (Myeloid/lymphoid or mixed-lineage leukemia protein 4) (Trithorax homolog 2) (WW domain-binding protein 7) (WBP-7)	72.7273	-29.1111		XP_005908318.1	555993104	72.7273	-27.8296		1.03943	0.335438	0.489982	0.329341		2.12136	2.20097	0.0277378
GBCG01009334	comp147306_c1_seq1		Q9I969	TXLNB	Beta-taxilin (Muscle-derived protein 77)	25	0.63		EMC85289.1	449276955	56.6038	-4.13		0.480327	0.0461066	0.226515	0.280058		2.12051	1.59717	0.110228
GBCG01034856	comp189268_c21_seq1		Q3T4C8	CYB	Cytochrome b (Complex III subunit 3) (Complex III subunit III) (Cytochrome b-c1 complex subunit 3) (Ubiquinol-cytochrome-c reductase complex cytochrome b subunit)	48.1481	0.4							1.38526	1.17534	0.653305	0.324323		2.12039	1.23302	0.217567
GBCG01011968	comp167894_c0_seq1								WP_006132822.1	493095159	44.7368	0.76		0.814721	0.804392	0.384299	0.254649		2.12002	0.994717	0.319874
GBCG01056900	comp189987_c11_seq1		Q5F488	MAGI3	Membrane-associated guanylate kinase, WW and PDZ domain-containing protein 3 (Membrane-associated guanylate kinase inverted 3) (MAGI-3)	88.2353	-53.3		XP_002191730.2	449490768	99.1597	-60.13		0.577774	0.289121	0.27258	0.0899717		2.11965	1.86281	0.0624889
GBCG01009293	comp147289_c0_seq1		Q801F7	WN10B	Protein Wnt-10b	41.0256	0.91		XP_004979819.1	514810010	39.3443	-0.18		0.859295	0.37932	0.40543	0.446515		2.11946	1.49759	0.134239
GBCG01006379	comp145026_c0_seq1		D4A5U3	TGM3	Protein-glutamine gamma-glutamyltransferase E (EC 2.3.2.13) (Transglutaminase E) (TG(E)) (TGE) (TGase E) (Transglutaminase-3) (TGase-3) [Cleaved into: Protein-glutamine gamma-glutamyltransferase E 50 kDa catalytic chain; Protein-glutamine gamma-glutamyltr	61.708	-173.326		XP_005422272.1	543263701	97.2376	-305.043		2.48512	1.04345	1.17254	0.955983		2.11943	1.84419	0.0651558
GBCG01065754	comp920867_c0_seq1		Q5B6J2	RTC5	Restriction of telomere capping protein 5	55	0.63		XP_001515035.2	345315482	58.8235	0.18		0.44906	0.267165	0.211884	0.133649		2.11936	1.69053	0.0909263
GBCG01012975	comp171208_c0_seq1		Q8T126	FNKC	Probable inactive serine/threonine-protein kinase fnkC	38.2979	0.92							1.38354	0.32235	0.652813	0.189734		2.11935	3.45561	0.000549049
GBCG01044825	comp189602_c1_seq1		A6H770	SIM11	Small integral membrane protein 11	89.6552	-6.69		XP_005151720.1	527267161	100	-7.37		1.49965	0.721658	0.707746	0.585299		2.11891	1.66336	0.0962397
GBCG01064612	comp431691_c0_seq1		Q54EL1	Y5447	Putative uncharacterized protein DDB_G0291626	40.7407	0.75							1.10771	0.144544	0.522794	0.118398		2.11883	3.7851	0.000153649
GBCG01047206	comp189685_c5_seq1								WP_017555251.1	516124671	47.7273	0.36		0.631181	0.450349	0.297925	0.139248		2.11859	1.34259	0.179404
GBCG01005351	comp143520_c0_seq1		Q6P6U0	FGR	Tyrosine-protein kinase Fgr (EC 2.7.10.2) (Proto-oncogene c-Fgr) (p55-Fgr)	68.75	0.4							0.534764	0.366905	0.25244	0.115042		2.11838	1.4097	0.158628
GBCG01043311	comp189554_c21_seq1								XP_005497502.1	542185611	34.3284	-0.99		1.95494	1.07452	0.923093	0.373521		2.11781	1.72844	0.0839103
GBCG01018951	comp184330_c3_seq1		Q5A301	CYM1	Mitochondrial presequence protease (EC 3.4.24.-)	45.8333	0.64							0.39678	0.185945	0.187398	0.0829704		2.11731	1.85955	0.0629493
GBCG01008328	comp146625_c1_seq1								XP_005673412.1	545883869	38.0952	0.52		0.730424	0.19151	0.345003	0.297687		2.11716	2.10773	0.0350546
GBCG01042330	comp189527_c0_seq1		Q9Y2Q0	AT8A1	Probable phospholipid-transporting ATPase IA (EC 3.6.3.1) (ATPase class I type 8A member 1) (Chromaffin granule ATPase II)	98.5714	-102.084		XP_002186579.1	224049955	100	-104.672		0.90712	1.16706	0.428512	0.606327		2.11691	0.729836	0.46549
GBCG01023309	comp187626_c0_seq1								XP_005533541.1	543380693	91.3043	-29.52		0.469916	0.268614	0.221991	0.18846		2.11683	1.33817	0.180841
GBCG01029344	comp188965_c3_seq1		Q5RAF2	TPX2	Targeting protein for Xklp2	58.794	-100.074		XP_002193066.2	449486223	92.9293	-248.086		2.97116	1.93387	1.40367	0.651827		2.1167	1.532	0.125523
GBCG01023463	comp187685_c0_seq1		Q8TF66	LRC15	Leucine-rich repeat-containing protein 15 (Leucine-rich repeat protein induced by beta-amyloid homolog) (hLib)	63.8418	-59.5		XP_005527174.1	543367647	99.435	-91.54		0.662945	0.699099	0.313293	0.261692		2.11606	0.922804	0.356109
GBCG01008761	comp146951_c1_seq1		Q08DG6	COX15	Cytochrome c oxidase assembly protein COX15 homolog	87.5	0.082795		YP_004332938.1	331696699	65.3846	0.75		0.286974	0.374551	0.135653	0.203451		2.1155	0.717412	0.47312
GBCG01031588	comp189111_c32_seq1								XP_005012749.1	514716281	59.1837	-8.08		1.50717	0.389114	0.712609	0.324871		2.115	2.69052	0.00713407
GBCG01009753	comp147553_c0_seq1		E1C2V1	LMBL1	Lethal(3)malignant brain tumor-like protein 1 (H-l(3)mbt) (H-l(3)mbt protein) (L(3)mbt-like) (L(3)mbt protein homolog)	53.8462	-0.41							0.833992	0.253758	0.394386	0.122119		2.11466	2.67985	0.00736553
GBCG01006083	comp144791_c0_seq1		Q28658	SPRR3	Small proline-rich protein 3 (Cornifin beta)	30.2326	0.29		EIN11732.1	390602339	45.7143	-0.19		1.05124	1.14459	0.497235	0.36506		2.11417	0.910559	0.362528
GBCG01001858	comp79723_c0_seq1		Q9NZB2	F120A	Constitutive coactivator of PPAR-gamma-like protein 1 (Oxidative stress-associated Src activator) (Protein FAM120A)	48.6486	0.51		EMC88658.1	449281617	52.7273	-2.5		3.68124	0.569118	1.74207	0.586892		2.11314	4.55101	5.33881e-06
GBCG01005226	comp143234_c0_seq1		O75185	AT2C2	Calcium-transporting ATPase type 2C member 2 (ATPase 2C2) (EC 3.6.3.8) (Secretory pathway Ca(2+)-ATPase 2)	75.7576	-7.49		XP_002194501.1	224063719	94.5946	-12.13		0.400016	0.200007	0.189373	0.157044		2.11231	1.63078	0.102937
GBCG01053276	comp189882_c6_seq1		Q8NFV4	ABHDB	Alpha/beta hydrolase domain-containing protein 11 (Abhydrolase domain-containing protein 11) (EC 3.-.-.-) (Williams-Beuren syndrome chromosomal region 21 protein)	68.75	0.86							0.398863	0.371487	0.188829	0.128712		2.1123	1.0582	0.289963
GBCG01011803	comp167225_c0_seq1								XP_005060309.1	525025705	71.4286	-3.96032		0.698432	0.371176	0.330664	0.160348		2.11221	2.65615	0.00790395
GBCG01064538	comp414145_c0_seq1		Q8IX07	FOG1	Zinc finger protein ZFPM1 (Friend of GATA protein 1) (FOG-1) (Friend of GATA 1) (Zinc finger protein 89A) (Zinc finger protein multitype 1)	35.7143	-1.54		YP_004960190.1	374984695	40.9091	-0.88		1.36911	0.639143	0.648234	0.191204		2.11206	2.18467	0.0289133
GBCG01061080	comp190102_c15_seq1		B9FXV5	IF4G	Eukaryotic translation initiation factor 4G (eIF-4G) (eIF4G) (Eukaryotic initiation factor 4F subunit p220) (eIF-4F p220 subunit)	37.037	0.39							1.21981	0.504422	0.577639	0.233823		2.11171	3.39178	0.000694402
GBCG01022718	comp187418_c0_seq1								YP_004393481.1	330830529	37.5	0.98		0.764716	0.176743	0.362226	0.209174		2.11116	2.58511	0.00973491
GBCG01032781	comp189183_c9_seq1		O15067	PUR4	Phosphoribosylformylglycinamidine synthase (FGAM synthase) (FGAMS) (EC 6.3.5.3) (Formylglycinamide ribotide amidotransferase) (FGARAT) (Formylglycinamide ribotide synthetase)	42.8571	0.41							1.13632	0.867441	0.53829	0.084462		2.11098	1.34027	0.180157
GBCG01021923	comp186932_c1_seq1		Q54VM4	EXOS7	Putative exosome complex exonuclease RRP42 (Exosome component 7) (Ribosomal RNA-processing protein 42)	50	0.87							0.442978	0.180288	0.20988	0.262471		2.11062	1.41314	0.157616
GBCG01003444	comp132125_c0_seq1		P70389	ALS	Insulin-like growth factor-binding protein complex acid labile subunit (ALS)	67.3469	-30.92		XP_002191841.2	449475534	95.9184	-43.32		0.385301	0.36509	0.182586	0.0680838		2.11025	1.04467	0.296177
GBCG01057611	comp190007_c24_seq1		Q29438	ODFP1	Outer dense fiber protein 1	62.5	0.57							3.62804	2.1782	1.71949	0.311329		2.10995	1.72078	0.0852903
GBCG01003800	comp139755_c0_seq1		A5A761	SFXN1	Sideroflexin-1	85.4167	-43.67		XP_005418853.1	543253817	97.9167	-48.19		0.457111	0.437882	0.216656	0.117542		2.10985	1.08106	0.27967
GBCG01062927	comp190147_c11_seq1		O60449	LY75	Lymphocyte antigen 75 (Ly-75) (C-type lectin domain family 13 member B) (DEC-205) (gp200-MR6) (CD antigen CD205)	55.9175	-10000		AAC17636.1	3165457	55.9175	-10000		62.9321	23.2017	29.8285	12.0586		2.1098	4.87101	1.11031e-06
GBCG01026112	comp188514_c1_seq1		Q0IIB6	DDIT3	DNA damage-inducible transcript 3 protein (DDIT-3) (C/EBP zeta) (C/EBP-homologous protein) (CHOP) (C/EBP-homologous protein 10) (CHOP-10) (CCAAT/enhancer-binding protein homologous protein) (Growth arrest and DNA-damage-inducible protein GADD153)	45.4545	-0.66		XP_005532123.1	543377839	92.1053	-20.6895		2.03648	1.55628	0.965249	0.841322		2.1098	1.18716	0.235163
GBCG01035742	comp189304_c52_seq1		A1C7M3	AT221	Autophagy-related protein 22-1	46.875	0.51							4.95549	0.719679	2.34992	1.19434		2.10879	3.64498	0.000267412
GBCG01021364	comp186505_c0_seq1								EKE01608.1	406979918	40.9091	0.75		0.249989	0.327636	0.118574	0.119906		2.1083	0.760626	0.446881
GBCG01063433	comp195624_c0_seq1		Q3UW55	WFC6A	WAP four-disulfide core domain protein 6A (Putative protease inhibitor WAP6A)	42.5	-3.44		XP_005057140.1	525019214	92.4051	-41.0825		89.9447	19.7083	42.679	58.7736		2.10747	1.52432	0.127428
GBCG01042670	comp189536_c34_seq1		P27536	POST	Posterior protein (xPO)	66.6667	-0.17		ESO04082.1	555700849	83.3333	-0.42		1.07306	0.552086	0.509195	0.59527		2.10737	1.43236	0.15204
GBCG01044872	comp189603_c3_seq1								XP_004205871.1	449664109	38.7755	-0.42		11.6505	6.27441	5.52931	2.56393		2.10705	1.79517	0.0726265
GBCG01056168	comp189963_c18_seq1								XP_005026663.1	514775752	96.5517	-7.83		0.766505	0.307319	0.36393	0.286249		2.10619	1.69505	0.090066
GBCG01062228	comp190130_c6_seq1								XP_005045440.1	524995272	59.0909	-2.5		1.01947	0.630565	0.484062	0.669189		2.10607	1.13856	0.254887
GBCG01051767	comp189835_c19_seq1		Q8NBZ0	IN80E	INO80 complex subunit E (Coiled-coil domain-containing protein 95)	35.4839	-1.12		XP_005598854.1	545183073	35.3846	-1.12		3.89392	2.13872	1.85001	1.5946		2.10482	1.54324	0.122773
GBCG01057242	comp189997_c21_seq1		P02457	CO1A1	Collagen alpha-1(I) chain (Alpha-1 type I collagen)	46.3415	0.97		XP_005523827.1	543360376	58.1818	-5.98		1.1058	0.364797	0.525533	0.404697		2.10416	1.99042	0.0465452
GBCG01045391	comp189621_c6_seq1		Q54WD7	Y9719	Probable serine/threonine-protein kinase DDB_G0279719 (EC 2.7.11.1)	36.5385	0.68							1.48442	0.552624	0.705497	0.160606		2.10407	5.04261	4.59219e-07
GBCG01065201	comp635753_c0_seq1		O15018	PDZD2	PDZ domain-containing protein 2 (Activated in prostate cancer protein) (PDZ domain-containing protein 3) [Cleaved into: Processed PDZ domain-containing protein 2]	51.5152	0.17		XP_005404113.1	533181959	40.4255	-0.76		0.859567	0.350692	0.408607	0.212764		2.10365	2.81264	0.00491367
GBCG01064745	comp472384_c0_seq1		Q149T7	PPM1J	Protein phosphatase 1J (EC 3.1.3.16) (Protein phosphatase 2C isoform zeta) (PP2C-zeta)	54.1667	0.86							0.707213	0.611911	0.336262	0.222818		2.10316	1.13115	0.257991
GBCG01000311	comp56174_c0_seq1								XP_002915686.1	301759655	58.6207	0.64		0.727747	0.256549	0.34609	0.16834		2.10277	2.52372	0.0116119
GBCG01020875	comp186077_c1_seq1								WP_018462490.1	517273672	37.7778	0.75		0.586744	0.373961	0.27904	0.310798		2.10272	1.41644	0.156646
GBCG01045659	comp189631_c3_seq1		O95801	TTC4	Tetratricopeptide repeat protein 4 (TPR repeat protein 4)	60	-12.83		XP_005482340.1	542146655	91.3043	-26.86		0.47607	0.154042	0.226413	0.200378		2.10267	1.66184	0.0965439
GBCG01031648	comp189113_c44_seq1		Q03519	TAP2	Antigen peptide transporter 2 (APT2) (ATP-binding cassette sub-family B member 3) (Peptide supply factor 2) (Peptide transporter PSF2) (PSF-2) (Peptide transporter TAP2) (Peptide transporter involved in antigen processing 2) (Really interesting new gene 1	39.5833	-4.13		XP_005431522.1	543299317	94.1176	-25.93		1.30794	0.81874	0.622074	0.199579		2.10254	1.56031	0.118687
GBCG01061471	comp190112_c9_seq1								XP_004176383.1	449513901	45.9459	-8.07		1.69458	0.456605	0.806165	0.29627		2.10203	3.00825	0.00262753
GBCG01047209	comp189685_c8_seq1								XP_002409086.1	241084164	48.2759	0.98		0.474329	0.522225	0.225653	0.116486		2.10203	0.906135	0.364864
GBCG01040127	comp189450_c15_seq1		Q8TER5	ARH40	Rho guanine nucleotide exchange factor 40 (Protein SOLO)	51.8519	0.29		XP_004027298.1	471220688	41.4634	0.64		25.9129	18.9427	12.3278	5.96461		2.10199	1.36683	0.17168
GBCG01039841	comp189442_c48_seq1								XP_002938139.2	512826579	43.2432	0.64		1.52327	1.46939	0.724742	0.415658		2.10181	1.04348	0.296726
GBCG01030035	comp189017_c8_seq1								YP_003979107.1	311106254	53.125	-0.32		6.45464	6.04585	3.07124	0.543186		2.10164	1.11008	0.266964
GBCG01015176	comp179484_c0_seq1		Q8N4C7	STX19	Syntaxin-19	86.25	-33		XP_005422406.1	543264067	100	-35.2		0.190762	0.16279	0.0907737	0.0648104		2.10151	1.06405	0.287306
GBCG01051771	comp189835_c23_seq1								XP_005496536.1	542181848	73.6842	-7.08		10.329	4.04513	4.91669	1.57304		2.1008	2.511	0.012039
GBCG01002198	comp84290_c0_seq1		Q9LIL5	PP233	Putative pentatricopeptide repeat-containing protein At3g15200	56.25	0.87							0.601656	0.167045	0.286439	0.200929		2.10047	2.50367	0.0122912
GBCG01036408	comp189333_c22_seq1								XP_005015010.1	514725784	72.8324	-65.74		2.87609	0.343436	1.36933	0.477135		2.10037	4.68908	2.74435e-06
GBCG01056824	comp189984_c27_seq1		Q865K8	MPRA	Membrane progestin receptor alpha (mPR alpha) (Progestin and adipoQ receptor family member VII)	63.6364	-102.035		XP_005427150.1	543277934	96.988	-156.406		35.1205	22.4409	16.7234	11.5911		2.10008	1.45656	0.145238
GBCG01000557	comp60178_c0_seq1		P0CO40	JHD1	JmjC domain-containing histone demethylation protein 1 (EC 1.14.11.27) ([Histone-H3]-lysine-36 demethylase 1)	52.1739	0.4							0.5052	0.243462	0.240571	0.227678		2.1	1.78041	0.0750096
GBCG01000512	comp59196_c0_seq1		P00504	AATC	Aspartate aminotransferase, cytoplasmic (cAspAT) (EC 2.6.1.1) (EC 2.6.1.3) (Cysteine aminotransferase, cytoplasmic) (Cysteine transaminase, cytoplasmic) (cCAT) (Glutamate oxaloacetate transaminase 1) (Transaminase A)	95.6522	-33.23		XP_005417418.1	543249781	100	-32.19		0.53355	0.244266	0.254088	0.231017		2.09986	1.51888	0.128792
GBCG01048800	comp189738_c40_seq1								XP_005428434.1	543281738	93.75	-3.33861		3.58766	1.4587	1.70906	0.747983		2.0992	2.24322	0.0248828
GBCG01059580	comp190062_c23_seq1		Q9ZPS9	BRL2	Serine/threonine-protein kinase BRI1-like 2 (EC 2.7.11.1) (BRASSINOSTEROID INSENSITIVE 1-like protein 2) (Protein VASCULAR HIGHWAY 1)	50	0.63		XP_005533183.1	543379977	44.8052	-27.52		1.35179	0.119941	0.644419	0.236441		2.09769	5.72099	1.05906e-08
GBCG01047009	comp189679_c21_seq1		Q1LUA6	TRIO	Triple functional domain protein (EC 2.7.11.1)	46.6667	0.63		ADE76641.1	294462178	43.9024	0.67		10.758	5.57474	5.12909	0.904407		2.09745	14.174	0
[truncated: 27,024 more rows]

## Sheet: legend
	Full list of annotated transcripts expression values, test statistics and fold changes
[truncated: 2 more rows]
